# Supplementary material for: Longitudinal associations between perceived benefits and costs of internet gaming and internet gaming disorder in adolescent gamers: A cross‑lagged structural equation model
Source: PLoS One. 2026 Jun 9;21(6):e0351550. doi: 10.1371/journal.pone.0351550 (PMC13249151; doi:10.1371/journal.pone.0351550)
Supplement: S1 Data — (CSV) [file pone.0351550.s002.csv]

id	d23n1	d23n2	d23n3_1	d23n4_1	d23n5	d23n6	d23n7	d23n8	d23n9	Sd23n1	Sd23n2	Sd23n3	Sd23n4	Sd23n5	Sd23n6	Sd23n7	Sd23n8	Sd23n9	d28a	d28b	d28c	d28d	Sd28a	Sd28b	Sd28c	Sd28d	dIGD_S	sIGD_S	dG_IGD	sG_IGD	age	v1	g46	G_g47	G_g49	edu_F	edu_M	D_g49_1	D_g49_2	D_g49_3	D_g49_4	edu_F__1	edu_F__2	edu_F__3	edu_F__4	edu_m__1	edu_m__2	edu_m__3	edu_m__4
1	0	0	1	0	0	1	0	0	0	0	0	0	0	0	0	0	0	0	1.00	1.00	1.00	1.00	5	5	5	5	2	2	0	2	16	0	0	2	3	3	3	0	0	1	0	0	0	1	0	0	0	1	0
2	0	0	1	0	0	1	0	0	0	0	0	0	0	0	0	0	0	0	1.00	1.00	1.00	1.00	5	5	5	5	2	2	0	2	16	0	0	2	3	3	3	0	0	1	0	0	0	1	0	0	0	1	0
3	0	0	0	0	0	0	0	0	0	0	0	0	0	0	0	0	0	0	1.00	1.00	1.00	1.00	5	5	5	5	0	0	0	2	16	0	0	2	2	2	2	0	1	0	0	0	1	0	0	0	1	0	0
4	0	0	0	0	0	0	0	1	0	0	0	0	0	0	0	0	0	0	2.00	3.00	1.00	2.00	5	5	5	5	1	2	0	2	15	0	0	2		3	3	0	0	0	1	0	0	1	0	0	0	1	0
5	0	1	0	0	0	0	0	1	0	0	0	0	0	0	0	0	0	0	7.00	5.00	5.00	2.00	5	5	5	5	2	2	0	2	16	0	0	2	2	3	3	0	1	0	0	0	0	1	0	0	0	1	0
6	1	0	0	0	0	0	0	0	0	0	0	0	0	0	0	0	0	0	5.00	1.00	7.00	2.00	5	5	5	5	1	2	0	2	15	0	0	2	2	3	3	0	1	0	0	0	0	1	0	0	0	1	0
7	1	0	0	0	0	0	0	0	0	0	0	0	0	0	0	0	0	0	5.00	1.00	7.00	2.00	5	5	5	5	1	2	0	2	15	0	0	2	2	3	3	0	1	0	0	0	0	1	0	0	0	1	0
8	1	0	0	0	0	0	0	1	0	0	0	0	0	0	0	0	0	0	6.00	2.00	7.00	2.00	5	5	5	5	2	2	0	2	16	0	1	2	3	3	2	0	0	1	0	0	0	1	0	0	1	0	0
9	1	0	0	0	0	0	0	1	0	0	0	0	0	0	0	0	0	0	6.00	2.00	7.00	2.00	5	5	5	5	2	2	0	2	16	0	1	2	3	3	2	0	0	1	0	0	0	1	0	0	1	0	0
10	0	1	0	0	0	0	1	0	0	0	0	0	0	0	0	0	0	0	3.00	3.00	2.00	3.00	5	5	5	5	2	2	0	2	15	0	0	2	1	3	3	1	0	0	0	0	0	1	0	0	0	1	0
11	0	0	0	0	0	0	0	1	0	0	0	0	0	0	0	0	0	0	5.00	1.00	3.00	3.00	5	5	5	5	1	2	0	2	16	0	0	2	2	3	3	0	1	0	0	0	0	1	0	0	0	1	0
12	1	0	0	0	0	1	0	0	0	0	0	0	0	0	0	0	0	0	3.00	3.00	3.00	3.00	5	5	5	5	2	2	0	2	16	0	0	2	2			0	1	0	0	0	0	0	1	0	0	0	1
13	0	1	0	0	0	0	0	0	0	0	0	0	0	0	0	0	0	0	5.00	3.00	5.00	3.00	5	5	5	5	1	2	0	2	16	0	0	2	2	3	3	0	1	0	0	0	0	1	0	0	0	1	0
14	0	0	0	0	0	0	0	1	0	0	0	0	0	0	0	0	0	0	5.00	4.00	5.00	4.00	5	5	5	5	1	2	0	2	15	0	0	2	2	3	2	0	1	0	0	0	0	1	0	0	1	0	0
15	0	0	0	0	0	0	0	1	0	0	0	0	0	0	0	0	0	0	9.00	4.00	8.00	4.00	5	5	5	5	1	2	0	2	16	0	0	2	2	2	2	0	1	0	0	0	1	0	0	0	1	0	0
16	0	0	0	0	0	0	0	1	0	0	0	0	0	0	0	0	0	0	9.00	4.00	8.00	4.00	5	5	5	5	1	2	0	2	16	0	0	2	2	2	2	0	1	0	0	0	1	0	0	0	1	0	0
17	0	1	0	0	0	0	1	0	0	0	0	0	0	0	0	0	0	0	5.00	2.00	1.00	5.00	5	5	5	5	2	2	0	2	15	0	0	2		3	3	0	0	0	1	0	0	1	0	0	0	1	0
18	0	0	0	0	0	0	0	0	0	0	0	0	0	0	0	0	0	0	4.00	5.00	4.00	5.00	5	5	5	5	0	2	0	2	15	0	0	2	2	2	2	0	1	0	0	0	1	0	0	0	1	0	0
19	0	0	0	0	0	0	0	1	0	0	0	0	0	0	0	0	0	0	1.00	9.00	4.00	5.00	5	5	5	5	1	2	0	2	16	0	0	2	2	2	3	0	1	0	0	0	1	0	0	0	0	1	0
20	0	0	0	0	0	0	0	0	0	0	0	0	0	0	0	0	0	0	3.00	1.00	5.00	5.00	5	5	5	5	0	2	0	2	16	0	0	2		2	2	0	0	0	1	0	1	0	0	0	1	0	0
21	0	0	0	0	0	0	0	1	0	0	0	0	0	0	0	0	0	0	5.00	4.00	5.00	5.00	5	5	5	5	1	2	0	2	15	0	0	2	2	1	2	0	1	0	0	1	0	0	0	0	1	0	0
22	1	0	0	0	1	0	1	1	0	0	0	0	0	0	0	0	0	0	6.00	4.00	5.00	5.00	5	5	5	5	4	2	0	2	15	0	0	2	1	1	1	1	0	0	0	1	0	0	0	1	0	0	0
23	1	0	0	0	0	0	1	1	0	0	0	0	0	0	0	0	0	0	5.00	5.00	5.00	5.00	5	5	5	5	3	2	0	2	15	0	0	1	2	2	3	0	1	0	0	0	1	0	0	0	0	1	0
24	0	0	0	0	0	0	0	0	0	0	0	0	0	0	0	0	0	0	5.00	5.00	5.00	5.00	5	5	5	5	0	2	0	2	15	0	0	2	2	2	1	0	1	0	0	0	1	0	0	1	0	0	0
25	0	0	0	0	0	0	0	0	0	0	0	0	0	0	0	0	0	0	5.00	5.00	5.00	5.00	5	5	5	5	0	2	0	2	16	0	1	1	1	1	2	1	0	0	0	1	0	0	0	0	1	0	0
26	0	0	0	0	0	0	0	0	0	0	0	0	0	0	0	0	0	0	5.00	5.00	5.00	5.00	5	5	5	5	0	2	0	2	16	0	1	1	1	1	2	1	0	0	0	1	0	0	0	0	1	0	0
27	0	0	0	0	0	0	0	0	0	0	0	0	0	0	0	0	0	0	5.00	5.00	5.00	5.00	5	5	5	5	0	2	0	2	16	0	0	2	1	1	1	1	0	0	0	1	0	0	0	1	0	0	0
28	0	0	0	0	0	0	0	0	0	0	0	0	0	0	0	0	0	0	1.00	6.00	5.00	5.00	5	5	5	5	0	2	0	2	15	0	1	2	2	2	2	0	1	0	0	0	1	0	0	0	1	0	0
29	0	0	0	0	0	1	1	1	0	0	0	0	0	0	0	0	0	0	4.44	5.04	4.09	5.76	5	5	5	5	3	0	0	2	15	0	0	2	2	2	3	0	1	0	0	0	1	0	0	0	0	1	0
30	0	0	0	0	0	0	0	0	0	0	0	0	0	0	0	0	0	0	4.44	5.04	4.09	5.76	5	5	5	5	0	2	0	2	15	0	0	2	1	1	1	1	0	0	0	1	0	0	0	1	0	0	0
31	0	0	0	0	0	0	0	0	0	0	0	0	0	0	0	0	0	0	3.00	7.00	3.00	6.00	5	5	5	5	0	2	0	2	15	0	0	2	2	3	3	0	1	0	0	0	0	1	0	0	0	1	0
32	0	1	0	1	1	0	0	1	0	0	0	0	0	0	0	0	0	0	5.00	3.00	4.00	6.00	5	5	5	5	4	2	0	2	16	0	0	2		3	3	0	0	0	1	0	0	1	0	0	0	1	0
33	1	0	0	0	0	0	0	0	0	0	0	0	0	0	0	0	0	0	5.00	4.00	4.00	6.00	5	5	5	5	1	2	0	2	15	0	1	2	2	2	1	0	1	0	0	0	1	0	0	1	0	0	0
34	1	0	0	0	0	0	0	0	0	0	0	0	0	0	0	0	0	0	5.00	4.00	4.00	6.00	5	5	5	5	1	2	0	2	15	0	1	2	2	2	1	0	1	0	0	0	1	0	0	1	0	0	0
35	0	1	0	1	0	0	0	1	0	0	0	0	0	0	0	0	0	0	5.00	5.00	4.00	6.00	5	5	5	5	3	2	0	2	16	0	1	2	2	3	3	0	1	0	0	0	0	1	0	0	0	1	0
36	0	0	0	0	0	0	0	1	0	0	0	0	0	0	0	0	0	0	4.00	6.00	4.00	6.00	5	5	5	5	1	2	0	2	15	0	1	2	2	3	2	0	1	0	0	0	0	1	0	0	1	0	0
37	1	0	0	1	0	0	0	1	0	0	0	0	0	0	0	0	0	0	2.00	8.00	4.00	6.00	5	5	5	5	3	2	0	2	15	0	0	2	2	3	2	0	1	0	0	0	0	1	0	0	1	0	0
38	1	0	0	1	0	1	0	1	0	0	0	0	0	0	0	0	0	0	6.00	8.00	4.00	6.00	5	5	5	5	4	2	0	2	15	0	0	1	1	2	2	1	0	0	0	0	1	0	0	0	1	0	0
39	1	1	0	0	0	0	0	0	0	0	0	0	0	0	0	0	0	0	10.00	5.00	5.00	6.00	5	5	5	5	2	2	0	2	15	0	0	2		3	2	0	0	0	1	0	0	1	0	0	1	0	0
40	0	0	0	0	0	1	0	1	0	0	0	0	0	0	0	0	0	0	1.00	4.00	1.00	7.00	5	5	5	5	2	2	0	2	15	0	0	2	3	2	2	0	0	1	0	0	1	0	0	0	1	0	0
41	0	0	0	0	0	1	0	1	0	0	0	0	0	0	0	0	0	0	2.00	6.00	3.00	7.00	5	5	5	5	2	2	0	2	15	0	0	2	2	3	3	0	1	0	0	0	0	1	0	0	0	1	0
42	0	0	0	1	0	1	0	1	0	0	0	0	0	0	0	0	0	0	4.00	6.00	3.00	7.00	5	5	5	5	3	2	0	2	16	0	1	2	2	2	2	0	1	0	0	0	1	0	0	0	1	0	0
43	0	0	0	0	0	1	0	0	0	0	0	0	0	0	0	0	0	0	1.00	5.00	4.00	7.00	5	5	5	5	1	2	0	2	16	0	0	1	3	2	2	0	0	1	0	0	1	0	0	0	1	0	0
44	0	0	0	0	0	0	0	0	0	0	0	0	0	0	0	0	0	0	5.00	6.00	5.00	7.00	5	5	5	5	0	2	0	2	15	0	0	2	2	3	3	0	1	0	0	0	0	1	0	0	0	1	0
45	0	0	0	0	0	0	0	0	0	0	0	0	0	0	0	0	0	0	2.00	5.00	1.00	8.00	5	5	5	5	0	2	0	2	15	0	1	2	2	3	3	0	1	0	0	0	0	1	0	0	0	1	0
46	0	0	0	0	0	0	0	0	0	0	0	0	0	0	0	0	0	0	1.00	8.00	1.00	8.00	5	5	5	5	0	2	0	2	15	0	0	2	2	3	3	0	1	0	0	0	0	1	0	0	0	1	0
47	0	0	0	0	0	0	0	0	0	0	0	0	0	0	0	0	0	0	2.00	7.00	2.00	8.00	5	5	5	5	0	2	0	2	16	0	0	2	2	3	2	0	1	0	0	0	0	1	0	0	1	0	0
48	0	0	0	0	0	0	0	1	0	0	0	0	0	0	0	0	0	0	3.00	7.00	2.00	8.00	5	5	5	5	1	2	0	2	15	0	0	2	2	3	3	0	1	0	0	0	0	1	0	0	0	1	0
49	0	0	0	0	0	0	0	0	0	0	0	0	0	0	0	0	0	0	1.00	9.00	2.00	8.00	5	5	5	5	0	2	0	2	16	0	0	2	2	3	3	0	1	0	0	0	0	1	0	0	0	1	0
50	1	0	0	0	0	0	0	0	0	0	0	0	0	0	0	0	0	0	6.00	7.00	5.00	8.00	5	5	5	5	1	2	0	2	15	0	0	2	1	2	2	1	0	0	0	0	1	0	0	0	1	0	0
51	1	0	0	0	0	0	0	0	0	0	0	0	0	0	0	0	0	0	6.00	7.00	5.00	8.00	5	5	5	5	1	2	0	2	15	0	0	2	1	2	2	1	0	0	0	0	1	0	0	0	1	0	0
52	0	0	0	1	0	1	0	1	0	0	0	0	0	0	0	0	0	0	3.00	7.00	1.00	9.00	5	5	5	5	3	2	0	2	16	0	0	2	2	3	3	0	1	0	0	0	0	1	0	0	0	1	0
53	0	0	0	0	0	0	0	1	0	0	0	0	0	0	0	0	0	0	2.00	9.00	2.00	9.00	5	5	5	5	1	2	0	2	16	0	0	2	1	3	2	1	0	0	0	0	0	1	0	0	1	0	0
54	0	0	0	0	0	0	0	0	0	0	0	0	0	0	0	0	0	0	1.00	10.00	2.00	9.00	5	5	5	5	0	2	0	2	15	0	0	2	2	3	3	0	1	0	0	0	0	1	0	0	0	1	0
55	0	0	0	0	0	0	0	1	0	0	0	0	0	0	0	0	0	0	8.00	5.00	1.00	10.00	5	5	5	5	1	2	0	2	16	0	0	2	2	3	2	0	1	0	0	0	0	1	0	0	1	0	0
56	0	0	0	0	0	0	0	0	0	0	0	0	0	0	0	0	0	0	3.00	7.00	1.00	10.00	5	5	5	5	0	2	0	2	15	0	0	2	1	3	3	1	0	0	0	0	0	1	0	0	0	1	0
57	1	0	0	0	0	0	0	1	0	0	0	0	0	0	0	0	0	0	2.00	9.00	1.00	10.00	5	5	5	5	2	2	0	2	16	0	0	2	1	2	2	1	0	0	0	0	1	0	0	0	1	0	0
58	0	1	0	0	0	0	0	0	0	0	0	0	0	0	0	0	0	0	1.00	10.00	1.00	10.00	5	5	5	5	1	2	0	2	16	0	0	2				0	0	0	1	0	0	0	1	0	0	0	1
59	0	0	0	0	0	0	0	0	0	0	0	0	0	0	0	0	0	0	1.00	10.00	1.00	10.00	5	5	5	5	0	2	0	2	16	0	0	2	1	3	2	1	0	0	0	0	0	1	0	0	1	0	0
60	0	0	0	0	0	0	0	0	0	0	0	0	0	0	0	0	0	0	3.00	9.00	2.00	10.00	5	5	5	5	0	2	0	2	16	0	0	2	2	3	2	0	1	0	0	0	0	1	0	0	1	0	0
61	0	0	0	0	0	0	0	1	0	0	0	0	0	0	0	0	0	0	4.00	8.00	5.00	10.00	5	5	5	5	1	2	0	2	16	0	0	2	1	3	3	1	0	0	0	0	0	1	0	0	0	1	0
62	1	1	1	0	0	1	0	1	0	0	0	0	0	0	0	0	0	0	10.00	1.00	10.00	1.00	5	5	5	5	5	2	1	2	15	0	0	2	2	1	1	0	1	0	0	1	0	0	0	1	0	0	0
63	1	1	1	1	0	1	0	1	0	0	0	0	0	0	0	0	0	0	5.00	5.00	5.00	5.00	5	5	5	5	6	2	1	2	16	0	0	1	1	3		1	0	0	0	0	0	1	0	0	0	0	1
64	1	1	1	1	0	1	0	1	0	0	0	0	0	0	0	0	0	0	8.00	5.00	8.00	5.00	5	5	5	5	6	2	1	2	17	0	1	2		3	3	0	0	0	1	0	0	1	0	0	0	1	0
65	1	1	0	1	0	1	1	1	0	0	0	0	0	0	0	0	0	0	5.00	7.00	4.00	7.00	5	5	5	5	6	2	1	2	16	0	0	2	1	2	2	1	0	0	0	0	1	0	0	0	1	0	0
66	1	1	1	1	0	0	0	1	0	0	0	0	0	0	0	0	0	0	5.00	7.00	2.00	8.00	5	5	5	5	5	2	1	2	16	0	0	2	2	1	1	0	1	0	0	1	0	0	0	1	0	0	0
67	1	0	1	1	0	0	1	1	0	0	0	0	0	0	0	0	0	0	6.00	4.00	3.00	9.00	5	5	5	5	5	2	1	2	16	0	0	2		3	3	0	0	0	1	0	0	1	0	0	0	1	0
68	1	1	1	1	1	1	1	1	1	0	0	0	0	0	0	0	0	0	1.00	10.00	1.00	10.00	5	5	5	5	9	2	1	2	15	0	0	2	2	3	3	0	1	0	0	0	0	1	0	0	0	1	0
69	0	0	0	1	0	1	1	1	0	1	1	1	1	1	1	1	1	0	8.00	3.00	9.00	3.00	5	5	5	5	4	7	0	4	15	0	0	2	2	2	3	0	1	0	0	0	1	0	0	0	0	1	0
70	0	0	0	0	0	0	0	0	0	0	0	0	0	0	0	0	0	0	1.00	1.00	1.00	1.00	5	5	5	5	0	2	0	2	16	1	0	1	1	3	3	1	0	0	0	0	0	1	0	0	0	1	0
71	0	0	0	0	0	0	0	0	0	0	0	0	0	0	0	0	0	0	1.00	1.00	1.00	1.00	5	5	5	5	0	2	0	2	15	1	0	2	2	2	2	0	1	0	0	0	1	0	0	0	1	0	0
72	0	0	0	0	0	0	0	0	0	0	0	0	0	0	0	0	0	0	1.00	1.00	1.00	1.00	5	5	5	5	0	2	0	2	16	1	0	2	2	3	2	0	1	0	0	0	0	1	0	0	1	0	0
73	0	0	0	0	0	0	0	0	0	0	0	0	0	0	0	0	0	0	1.00	1.00	1.00	1.00	5	5	5	5	0	2	0	2	15	1	0	2	2	3	3	0	1	0	0	0	0	1	0	0	0	1	0
74	0	0	0	0	0	0	0	0	0	0	0	0	0	0	0	0	0	0	1.00	2.00	1.00	1.00	5	5	5	5	0	2	0	2	16	1	0	2	2	3	3	0	1	0	0	0	0	1	0	0	0	1	0
75	0	0	0	0	0	0	1	0	0	0	0	0	0	0	0	0	0	0	2.00	1.00	2.00	1.00	5	5	5	5	1	2	0	2	15	1	0	2	1	2	3	1	0	0	0	0	1	0	0	0	0	1	0
76	0	0	0	0	0	0	0	1	0	0	0	0	0	0	0	0	0	0	3.00	1.00	3.00	1.00	5	5	5	5	1	2	0	2	15	1	0	2		1	1	0	0	0	1	1	0	0	0	1	0	0	0
77	0	0	0	0	0	0	0	0	0	0	0	0	0	0	0	0	0	0	3.00	1.00	3.00	1.00	5	5	5	5	0	2	0	2	15	1	0	2	1	3	3	1	0	0	0	0	0	1	0	0	0	1	0
78	0	0	0	0	0	0	0	0	0	0	0	0	0	0	0	0	0	0	3.00	2.00	3.00	1.00	5	5	5	5	0	2	0	2	16	1	0	2	2	3	3	0	1	0	0	0	0	1	0	0	0	1	0
79	0	0	0	0	0	0	0	0	0	0	0	0	0	0	0	0	0	0	3.00	5.00	5.00	1.00	5	5	5	5	0	2	0	2	15	1	0	2	1	3	2	1	0	0	0	0	0	1	0	0	1	0	0
80	1	1	0	0	0	0	1	1	0	0	0	0	0	0	0	0	0	0	9.00	1.00	8.00	1.00	5	5	5	5	4	2	0	2	16	1	0	2	1	3	2	1	0	0	0	0	0	1	0	0	1	0	0
81	0	0	0	0	0	0	0	1	0	0	0	0	0	0	0	0	0	0	10.00	1.00	10.00	1.00	5	5	5	5	1	2	0	2	15	1	0	1	1	3	3	1	0	0	0	0	0	1	0	0	0	1	0
82	0	0	0	0	0	0	0	1	0	0	0	0	0	0	0	0	0	0	1.00	2.00	1.00	2.00	5	5	5	5	1	2	0	2	16	1	0	2	2	2	2	0	1	0	0	0	1	0	0	0	1	0	0
83	0	0	0	1	0	0	0	0	0	0	0	0	0	0	0	0	0	0	1.00	2.00	1.00	2.00	5	5	5	5	1	2	0	2	15	1	0	2	2	3	2	0	1	0	0	0	0	1	0	0	1	0	0
84	0	0	0	0	0	0	0	0	0	0	0	0	0	0	0	0	0	0	1.00	6.00	1.00	2.00	5	5	5	5	0	2	0	2	15	1	0	2	2	2	2	0	1	0	0	0	1	0	0	0	1	0	0
85	0	0	0	0	0	0	0	0	0	0	0	0	0	0	0	0	0	0	1.00	1.00	2.00	2.00	5	5	5	5	0	2	0	2	15	1	0	2	1	2	1	1	0	0	0	0	1	0	0	1	0	0	0
86	0	0	0	0	0	0	0	0	0	0	0	0	0	0	0	0	0	0	2.00	2.00	2.00	2.00	5	5	5	5	0	2	0	2	16	1	0	2	2	2	3	0	1	0	0	0	1	0	0	0	0	1	0
87	0	0	0	0	0	0	0	1	0	0	0	0	0	0	0	0	0	0	3.00	1.00	3.00	2.00	5	5	5	5	1	2	0	2	15	1	0	2		2	3	0	0	0	1	0	1	0	0	0	0	1	0
88	0	0	1	0	0	0	1	1	0	0	0	0	0	0	0	0	0	0	8.00	2.00	7.00	2.00	5	5	5	5	3	2	0	2	15	1	0	2		2	3	0	0	0	1	0	1	0	0	0	0	1	0
89	1	1	0	0	0	1	0	1	0	0	0	0	0	0	0	0	0	0	8.00	2.00	7.00	2.00	5	5	5	5	4	2	0	2	16	1	0	2	1	2	2	1	0	0	0	0	1	0	0	0	1	0	0
90	0	0	0	0	0	0	0	0	0	0	0	0	0	0	0	0	0	0	8.00	1.00	9.00	2.00	5	5	5	5	0	2	0	2	15	1	1	1	2	2	2	0	1	0	0	0	1	0	0	0	1	0	0
91	0	0	0	0	0	0	0	1	0	0	0	0	0	0	0	0	0	0	7.00	2.00	9.00	2.00	5	5	5	5	1	2	0	2	16	1	0	2	1	2	2	1	0	0	0	0	1	0	0	0	1	0	0
92	0	0	0	0	0	1	0	0	0	0	0	0	0	0	0	0	0	0	1.00	1.00	2.00	3.00	5	5	5	5	1	2	0	2	15	1	0	2	2	1	2	0	1	0	0	1	0	0	0	0	1	0	0
93	0	0	0	0	0	0	0	0	0	0	0	0	0	0	0	0	0	0	2.00	3.00	3.00	3.00	5	5	5	5	0	2	0	2	16	1	0	2	3	3	2	0	0	1	0	0	0	1	0	0	1	0	0
94	0	0	0	0	0	0	0	0	0	0	0	0	0	0	0	0	0	0	3.00	3.00	3.00	3.00	5	5	5	5	0	2	0	2	16	1	0	2	2	3	3	0	1	0	0	0	0	1	0	0	0	1	0
95	0	0	0	0	0	0	0	0	0	0	0	0	0	0	0	0	0	0	3.00	3.00	5.00	3.00	5	5	5	5	0	2	0	2	16	1	0	2	1	2	2	1	0	0	0	0	1	0	0	0	1	0	0
96	0	0	0	0	0	0	0	0	0	0	0	0	0	0	0	0	0	0	7.00	3.00	7.00	3.00	5	5	5	5	0	2	0	2	16	1	0	1	3	3	3	0	0	1	0	0	0	1	0	0	0	1	0
97	0	0	0	0	0	0	0	1	0	0	0	0	0	0	0	0	0	0	1.00	3.00	1.00	4.00	5	5	5	5	1	2	0	2	15	1	0	2	2	3	3	0	1	0	0	0	0	1	0	0	0	1	0
98	0	0	0	0	0	0	0	0	0	0	0	0	0	0	0	0	0	0	1.00	4.00	1.00	4.00	5	5	5	5	0	2	0	2	16	1	0	2	1	2	1	1	0	0	0	0	1	0	0	1	0	0	0
99	0	0	0	0	0	0	0	0	0	0	0	0	0	0	0	0	0	0	2.00	1.00	2.00	4.00	5	5	5	5	0	2	0	2	16	1	0	2	2	3	3	0	1	0	0	0	0	1	0	0	0	1	0
100	0	0	0	0	0	0	0	0	0	0	0	0	0	0	0	0	0	0	2.00	3.00	2.00	4.00	5	5	5	5	0	2	0	2	15	1	0	2	2		2	0	1	0	0	0	0	0	1	0	1	0	0
101	0	0	0	0	0	0	0	0	0	0	0	0	0	0	0	0	0	0	3.00	3.00	4.00	4.00	5	5	5	5	0	2	0	2	16	1	0	1	2	3	3	0	1	0	0	0	0	1	0	0	0	1	0
102	0	0	0	0	0	0	0	1	0	0	0	0	0	0	0	0	0	0	4.00	5.00	5.00	4.00	5	5	5	5	1	2	0	2	15	1	0	2	2	2	2	0	1	0	0	0	1	0	0	0	1	0	0
103	0	1	0	0	0	0	0	1	0	0	0	0	0	0	0	0	0	0	5.00	5.00	6.00	4.00	5	5	5	5	2	2	0	2	15	1	0	2	1	2	3	1	0	0	0	0	1	0	0	0	0	1	0
104	0	1	0	0	0	0	0	1	0	0	0	0	0	0	0	0	0	0	5.00	5.00	6.00	4.00	5	5	5	5	2	2	0	2	15	1	0	2	1	2	3	1	0	0	0	0	1	0	0	0	0	1	0
105	0	0	0	0	0	0	0	0	0	0	0	0	0	0	0	0	0	0	1.00	5.00	1.00	5.00	5	5	5	5	0	2	0	2	16	1	0	2	2	2	1	0	1	0	0	0	1	0	0	1	0	0	0
106	0	1	0	1	0	1	0	1	0	0	0	0	0	0	0	0	0	0	3.00	4.00	2.00	5.00	5	5	5	5	4	2	0	2	16	1	0	2		2	2	0	0	0	1	0	1	0	0	0	1	0	0
107	1	1	0	0	0	1	0	1	0	0	0	0	0	0	0	0	0	0	4.00	3.00	3.00	5.00	5	5	5	5	4	2	0	2	16	1	0	2	2	3	2	0	1	0	0	0	0	1	0	0	1	0	0
108	0	0	0	0	0	0	0	0	0	0	0	0	0	0	0	0	0	0	7.00	1.00	5.00	5.00	5	5	5	5	0	2	0	2	15	1	0	2	3	3	3	0	0	1	0	0	0	1	0	0	0	1	0
109	1	1	1	0	0	0	0	0	0	0	0	0	0	0	0	0	0	0	6.00	4.00	5.00	5.00	5	5	5	5	3	2	0	2	15	1	0	2	2	2	2	0	1	0	0	0	1	0	0	0	1	0	0
110	0	0	0	0	0	0	0	0	0	0	0	0	0	0	0	0	0	0	5.00	5.00	5.00	5.00	5	5	5	5	0	2	0	2	16	1	0	2	2	3	3	0	1	0	0	0	0	1	0	0	0	1	0
111	0	0	0	0	0	0	0	0	0	0	0	0	0	0	0	0	0	0	5.00	5.00	5.00	5.00	5	5	5	5	0	2	0	2	16	1	0	2	2	3	3	0	1	0	0	0	0	1	0	0	0	1	0
112	0	0	0	0	0	0	0	0	0	0	0	0	0	0	0	0	0	0	5.00	5.00	5.00	5.00	5	5	5	5	0	2	0	2	16	1	0	2	2	3	2	0	1	0	0	0	0	1	0	0	1	0	0
113	0	0	0	0	0	0	0	0	0	0	0	0	0	0	0	0	0	0	5.00	5.00	5.00	5.00	5	5	5	5	0	0	0	2	15	1	1	2	1	2	2	1	0	0	0	0	1	0	0	0	1	0	0
114	0	1	0	1	0	1	1	0	0	0	0	0	0	0	0	0	0	0	5.00	5.00	5.00	5.00	5	5	5	5	4	2	0	2	16	1	0	2	1	3	3	1	0	0	0	0	0	1	0	0	0	1	0
115	0	0	0	0	0	0	0	0	0	0	0	0	0	0	0	0	0	0	5.00	5.00	5.00	5.00	5	5	5	5	0	0	0	2	15	1	1	2	1	2	2	1	0	0	0	0	1	0	0	0	1	0	0
116	1	0	0	0	0	0	0	1	0	0	0	0	0	0	0	0	0	0	8.00	3.00	7.00	5.00	5	5	5	5	2	2	0	2	15	1	0	2	1	3	2	1	0	0	0	0	0	1	0	0	1	0	0
117	0	0	0	0	0	0	0	1	0	0	0	0	0	0	0	0	0	0	4.00	4.00	2.00	6.00	5	5	5	5	1	2	0	2	15	1	0	2	2	3	3	0	1	0	0	0	0	1	0	0	0	1	0
118	0	0	0	0	0	0	0	1	0	0	0	0	0	0	0	0	0	0	2.00	5.00	3.00	6.00	5	5	5	5	1	2	0	2	15	1	0	1	2	2	2	0	1	0	0	0	1	0	0	0	1	0	0
119	0	0	0	0	0	0	0	0	0	0	0	0	0	0	0	0	0	0	4.00	5.00	3.00	6.00	5	5	5	5	0	2	0	2	16	1	0	2	2	3	3	0	1	0	0	0	0	1	0	0	0	1	0
120	0	0	0	0	0	0	0	1	0	0	0	0	0	0	0	0	0	0	4.00	6.00	4.00	6.00	5	5	5	5	1	2	0	2	16	1	0	2	2	3	3	0	1	0	0	0	0	1	0	0	0	1	0
121	1	1	1	1	0	0	0	0	0	0	0	0	0	0	0	0	0	0	6.00	6.00	4.00	6.00	5	5	5	5	4	2	0	2	16	1	0	2	1	2	2	1	0	0	0	0	1	0	0	0	1	0	0
122	1	1	1	1	0	0	0	0	0	0	0	0	0	0	0	0	0	0	6.00	6.00	4.00	6.00	5	5	5	5	4	2	0	2	16	1	0	2	1	2	2	1	0	0	0	0	1	0	0	0	1	0	0
123	0	0	0	0	0	0	0	1	0	0	0	0	0	0	0	0	0	0	2.00	8.00	4.00	6.00	5	5	5	5	1	2	0	2	16	1	0	2		2	2	0	0	0	1	0	1	0	0	0	1	0	0
124	0	0	0	0	0	0	0	1	0	0	0	0	0	0	0	0	0	0	2.00	2.00	6.00	6.00	5	5	5	5	1	2	0	2	15	1	0	2	2	2	3	0	1	0	0	0	1	0	0	0	0	1	0
125	0	0	0	0	0	0	1	1	0	0	0	0	0	0	0	0	0	0	5.00	5.00	6.00	6.00	5	5	5	5	2	2	0	2	16	1	0	2	1	2	2	1	0	0	0	0	1	0	0	0	1	0	0
126	0	0	0	0	0	0	1	1	0	0	0	0	0	0	0	0	0	0	5.00	5.00	6.00	6.00	5	5	5	5	2	2	0	2	16	1	0	2	1	2	2	1	0	0	0	0	1	0	0	0	1	0	0
127	0	0	0	0	0	0	0	1	0	0	0	0	0	0	0	0	0	0	6.00	4.00	8.00	6.00	5	5	5	5	1	2	0	2	16	1	0	2	2	3	3	0	1	0	0	0	0	1	0	0	0	1	0
128	1	1	0	0	0	1	0	1	0	0	0	0	0	0	0	0	0	0	3.00	5.00	2.00	7.00	5	5	5	5	4	2	0	2	16	1	0	2	1	2	2	1	0	0	0	0	1	0	0	0	1	0	0
129	1	1	0	0	0	1	0	1	0	0	0	0	0	0	0	0	0	0	3.00	5.00	2.00	7.00	5	5	5	5	4	2	0	2	16	1	0	2	1	2	2	1	0	0	0	0	1	0	0	0	1	0	0
130	0	0	0	0	0	0	0	1	0	0	0	0	0	0	0	0	0	0	2.00	7.00	2.00	7.00	5	5	5	5	1	2	0	2	16	1	0	2	2	3	3	0	1	0	0	0	0	1	0	0	0	1	0
131	0	0	0	0	0	0	0	0	0	0	0	0	0	0	0	0	0	0	4.00	6.00	3.00	7.00	5	5	5	5	0	2	0	2	16	1	0	2	2	2	2	0	1	0	0	0	1	0	0	0	1	0	0
132	0	0	0	0	0	0	0	0	0	0	0	0	0	0	0	0	0	0	4.00	6.00	3.00	7.00	5	5	5	5	0	2	0	2	16	1	0	2	2	2	2	0	1	0	0	0	1	0	0	0	1	0	0
133	0	0	0	0	0	0	0	1	0	0	0	0	0	0	0	0	0	0	3.00	7.00	3.00	7.00	5	5	5	5	1	2	0	2	15	1	0	2	2	3	3	0	1	0	0	0	0	1	0	0	0	1	0
134	0	0	0	0	0	0	0	0	0	0	0	0	0	0	0	0	0	0	3.00	8.00	4.00	7.00	5	5	5	5	0	2	0	2	16	1	0	2	2	2	3	0	1	0	0	0	1	0	0	0	0	1	0
135	0	0	0	0	0	0	0	0	0	0	0	0	0	0	0	0	0	0	3.00	6.00	5.00	7.00	5	5	5	5	0	2	0	2	15	1	0	2	2			0	1	0	0	0	0	0	1	0	0	0	1
136	0	0	0	1	0	1	0	0	0	0	0	0	0	0	0	0	0	0	5.00	7.00	5.00	7.00	5	5	5	5	2	2	0	2	16	1	0	2	2	3	3	0	1	0	0	0	0	1	0	0	0	1	0
137	0	0	1	0	0	0	0	0	0	0	0	0	0	0	0	0	0	0	2.00	8.00	6.00	7.00	5	5	5	5	1	2	0	2	15	1	0	2	3	3	3	0	0	1	0	0	0	1	0	0	0	1	0
138	0	0	0	0	0	0	0	1	0	0	0	0	0	0	0	0	0	0	2.00	4.00	1.00	8.00	5	5	5	5	1	2	0	2	16	1	1	2	2	3	3	0	1	0	0	0	0	1	0	0	0	1	0
139	0	0	0	0	0	0	0	0	0	0	0	0	0	0	0	0	0	0	5.00	6.00	3.00	8.00	5	5	5	5	0	2	0	2	16	1	0	2	1	2	2	1	0	0	0	0	1	0	0	0	1	0	0
140	0	0	0	1	0	0	0	1	0	0	0	0	0	0	0	0	0	0	4.00	6.00	1.00	9.00	5	5	5	5	2	2	0	2	16	1	0	2	2	2	2	0	1	0	0	0	1	0	0	0	1	0	0
141	0	0	0	0	0	0	0	0	0	0	0	0	0	0	0	0	0	0	3.00	8.00	1.00	9.00	5	5	5	5	0	2	0	2	16	1	0	2	2	3	3	0	1	0	0	0	0	1	0	0	0	1	0
142	0	0	0	0	0	0	0	0	0	0	0	0	0	0	0	0	0	0	3.00	8.00	1.00	9.00	5	5	5	5	0	2	0	2	16	1	0	2	2	3	3	0	1	0	0	0	0	1	0	0	0	1	0
143	0	1	0	1	0	0	0	0	0	0	0	0	0	0	0	0	0	0	2.00	9.00	1.00	9.00	5	5	5	5	2	2	0	2	16	1	0	1	2	3	3	0	1	0	0	0	0	1	0	0	0	1	0
144	0	0	0	0	0	0	0	0	0	0	0	0	0	0	0	0	0	0	2.00	9.00	2.00	9.00	5	5	5	5	0	2	0	2	15	1	0	2	2	3	3	0	1	0	0	0	0	1	0	0	0	1	0
145	0	0	0	0	0	0	0	0	0	0	0	0	0	0	0	0	0	0	2.00	10.00	3.00	9.00	5	5	5	5	0	2	0	2	15	1	0	2	1	3	2	1	0	0	0	0	0	1	0	0	1	0	0
146	0	0	0	0	0	0	0	0	0	0	0	0	0	0	0	0	0	0	1.00	1.00	1.00	10.00	5	5	5	5	0	2	0	2	16	1	0	2	2	3	3	0	1	0	0	0	0	1	0	0	0	1	0
147	0	0	0	0	0	0	0	0	0	0	0	0	0	0	0	0	0	0	1.00	9.00	1.00	10.00	5	5	5	5	0	2	0	2	16	1	0	2	2	2	2	0	1	0	0	0	1	0	0	0	1	0	0
148	0	0	0	0	0	0	0	0	0	0	0	0	0	0	0	0	0	0	1.00	9.00	1.00	10.00	5	5	5	5	0	2	0	2	15	1	0	2	2	3	3	0	1	0	0	0	0	1	0	0	0	1	0
149	0	0	0	0	0	0	0	0	0	0	0	0	0	0	0	0	0	0	2.00	9.00	1.00	10.00	5	5	5	5	0	2	0	2	15	1	0	1	1	3	3	1	0	0	0	0	0	1	0	0	0	1	0
150	0	0	0	0	0	0	0	0	0	0	0	0	0	0	0	0	0	0	1.00	10.00	1.00	10.00	5	5	5	5	0	2	0	2	15	1	0	1	2	2	2	0	1	0	0	0	1	0	0	0	1	0	0
151	0	0	0	0	0	0	0	0	0	0	0	0	0	0	0	0	0	0	1.00	10.00	1.00	10.00	5	5	5	5	0	2	0	2	16	1	0	2		3	3	0	0	0	1	0	0	1	0	0	0	1	0
152	0	0	0	0	0	0	0	0	0	0	0	0	0	0	0	0	0	0	1.00	10.00	1.00	10.00	5	5	5	5	0	2	0	2	15	1	0	2	2	3	3	0	1	0	0	0	0	1	0	0	0	1	0
153	0	0	0	0	0	0	0	0	0	0	0	0	0	0	0	0	0	0	1.00	10.00	1.00	10.00	5	5	5	5	0	2	0	2	15	1	1	1	2	3	3	0	1	0	0	0	0	1	0	0	0	1	0
154	0	0	0	0	0	0	0	0	0	0	0	0	0	0	0	0	0	0	1.00	10.00	1.00	10.00	5	5	5	5	0	2	0	2	16	1	0	2	1	1	1	1	0	0	0	1	0	0	0	1	0	0	0
155	0	0	0	0	0	0	0	0	0	0	0	0	0	0	0	0	0	0	1.00	7.00	2.00	10.00	5	5	5	5	0	2	0	2	16	1	0	2	2			0	1	0	0	0	0	0	1	0	0	0	1
156	0	0	0	0	0	0	0	0	0	0	0	0	0	0	0	0	0	0	1.00	9.00	3.00	10.00	5	5	5	5	0	2	0	2	15	1	0	2	2	2	2	0	1	0	0	0	1	0	0	0	1	0	0
157	1	1	1	1	0	0	0	1	0	0	0	0	0	0	0	0	0	0	10.00	1.00	10.00	1.00	5	5	5	5	5	0	1	2	15	1	0	2	1	3	2	1	0	0	0	0	0	1	0	0	1	0	0
158	1	1	1	1	1	1	1	1	1	0	0	0	0	0	0	0	0	0	3.00	3.00	4.00	4.00	5	5	5	5	9	2	1	2	16	1	0	1	1	2	2	1	0	0	0	0	1	0	0	0	1	0	0
159	0	1	1	1	1	1	0	1	0	0	0	0	0	0	0	0	0	0	9.00	3.00	9.00	4.00	5	5	5	5	6	2	1	2	16	1	0	2	1	3	3	1	0	0	0	0	0	1	0	0	0	1	0
160	1	1	1	1	1	1	1	1	1	0	0	0	0	0	0	0	0	0	5.00	5.00	5.00	5.00	5	5	5	5	9	2	1	2	16	1	0	2	1	1	2	1	0	0	0	1	0	0	0	0	1	0	0
161	1	1	1	1	1	1	1	1	1	0	0	0	0	0	0	0	0	0	7.00	7.00	7.00	7.00	5	5	5	5	9	2	1	2	16	1	0	2	2	2	1	0	1	0	0	0	1	0	0	1	0	0	0
162	1	1	1	1	1	0	0	1	1	0	0	0	0	0	0	0	0	0	4.00	7.00	2.00	8.00	5	5	5	5	7	2	1	2	16	1	0	2	2	3	2	0	1	0	0	0	0	1	0	0	1	0	0
163	0	0	0	0	1	1	1	1	0	0	0	0	0	0	0	0	1	1	6.00	4.00	8.00	6.00	1	1	1	1	4	2	0	2	15	0	0	1				0	0	0	1	0	0	0	1	0	0	0	1
164	0	0	0	0	0	0	0	0	0	0	0	0	0	0	0	0	0	0	1.00	10.00	1.00	10.00	1	1	1	1	0	0	0	2	16	0	0	2	3	3	2	0	0	1	0	0	0	1	0	0	1	0	0
165	0	0	0	1	0	0	1	1	0	1	0	0	0	0	0	0	0	0	4.00	6.00	6.00	5.00	1	5	5	5	3	1	0	2	16	0	0	2	2	3	2	0	1	0	0	0	0	1	0	0	1	0	0
166	0	0	0	0	0	0	1	0	0	0	0	0	0	1	0	0	0	1	5.00	5.00	3.00	5.00	1	10	2	7	1	2	0	2	15	0	0	2	3	3	3	0	0	1	0	0	0	1	0	0	0	1	0
167	0	0	0	0	0	0	0	0	0	0	0	0	0	0	0	0	0	0	5.00	5.00	2.00	7.00	1	6	2	8	0	0	0	2	16	0	0	2	2	3	3	0	1	0	0	0	0	1	0	0	0	1	0
168	0	0	0	0	0	0	0	1	0	0	0	0	0	0	0	0	1	0	1.00	9.00	1.00	9.00	1	9	1	9	1	1	0	2	15	0	0	2	2	3	3	0	1	0	0	0	0	1	0	0	0	1	0
169	1	0	0	0	0	1	1	0	0	1	1	0	0	0	0	1	0	0	1.00	9.00	2.00	9.00	1	9	1	9	3	2	0	2	15	0	0	2	2	3	3	0	1	0	0	0	0	1	0	0	0	1	0
170	0	0	0	1	0	0	0	0	0	1	0	0	1	0	0	0	1	0	2.00	9.00	3.00	10.00	1	9	1	9	1	3	0	2	15	0	0	1	2	1	3	0	1	0	0	1	0	0	0	0	0	1	0
171	0	0	0	0	0	1	0	0	0	0	0	0	0	0	1	1	1	0	1.00	8.00	1.00	10.00	1	10	2	9	1	2	0	2	16	0	0	2	2	2	2	0	1	0	0	0	1	0	0	0	1	0	0
172	0	0	0	0	0	0	0	0	0	0	0	0	0	0	0	0	1	0	5.00	5.00	4.00	6.00	1	9	1	10	0	1	0	2	16	0	1	2	2	2	2	0	1	0	0	0	1	0	0	0	1	0	0
173	0	0	0	0	0	0	0	1	0	0	0	0	0	0	0	0	1	0	5.00	6.00	3.00	7.00	1	9	1	10	1	1	0	2	15	0	0	2	2	3	3	0	1	0	0	0	0	1	0	0	0	1	0
174	1	0	0	0	0	0	0	0	0	0	0	0	0	0	0	0	0	0	1.00	9.00	1.00	8.00	1	9	1	10	1	0	0	2	16	0	0	2	1	2	2	1	0	0	0	0	1	0	0	0	1	0	0
175	0	0	0	0	0	0	0	0	0	0	0	0	0	0	0	0	0	0	1.00	1.00	1.00	1.00	1	10	1	10	0	0	0	2	15	0	0	2		3	3	0	0	0	1	0	0	1	0	0	0	1	0
176	0	0	0	0	0	0	0	0	0	0	0	0	0	0	0	0	0	0	3.00	3.00	5.00	1.00	1	10	1	10	0	0	0	2	16	0	0	2	3	2	2	0	0	1	0	0	1	0	0	0	1	0	0
177	0	0	0	1	0	0	0	1	0	1	0	0	0	0	0	0	0	0	5.00	5.00	6.00	6.00	1	10	1	10	2	1	0	2	16	0	0	2	2	2		0	1	0	0	0	1	0	0	0	0	0	1
178	1	0	0	1	0	0	0	1	0	0	0	0	0	0	0	0	0	0	3.00	7.00	3.00	7.00	1	10	1	10	3	0	0	2	15	0	0	2	2	2	2	0	1	0	0	0	1	0	0	0	1	0	0
179	1	0	0	1	0	0	0	0	0	0	0	0	0	0	0	0	0	0	7.00	3.00	6.00	7.00	1	10	1	10	2	0	0	2	16	0	0	2	2	3	3	0	1	0	0	0	0	1	0	0	0	1	0
180	0	1	0	1	0	1	0	0	0	0	0	0	0	0	0	0	1	0	6.00	8.00	4.00	9.00	1	10	1	10	3	1	0	2	16	0	0	2	2	2	2	0	1	0	0	0	1	0	0	0	1	0	0
181	0	0	0	0	0	0	0	0	0	0	0	0	0	0	0	0	0	0	1.00	10.00	1.00	10.00	1	10	1	10	0	0	0	2	16	0	0	2	2	3	3	0	1	0	0	0	0	1	0	0	0	1	0
182	0	0	0	1	0	0	0	1	1	1	0	0	1	1	0	0	1	0	1.00	10.00	1.00	10.00	1	10	1	10	3	4	0	2	16	0	1	2	1	1	1	1	0	0	0	1	0	0	0	1	0	0	0
183	0	0	0	0	0	0	0	0	0	0	0	0	0	0	0	0	0	0	2.00	8.00	2.00	10.00	1	10	1	10	0	0	0	2	16	0	0	2	2	3	3	0	1	0	0	0	0	1	0	0	0	1	0
184	1	1	0	1	0	1	0	1	0	0	1	1	1	0	0	1	1	0	3.00	8.00	2.00	9.00	1	9	1	10	5	4	1	2	15	0	0	2	2	3	2	0	1	0	0	0	0	1	0	0	1	0	0
185	0	1	1	0	1	1	0	1	0	1	1	1	1	1	1	1	1	1	9.00	1.00	5.00	5.00	1	1	1	1	5	8	1	4	15	0	0	2	1	2	2	1	0	0	0	0	1	0	0	0	1	0	0
186	1	1	1	1	1	1	1	0	1	1	1	1	1	1	1	1	1	1	9.00	1.00	10.00	1.00	1	10	3	10	8	8	1	4	17	0	1	1	2	2	1	0	1	0	0	0	1	0	0	1	0	0	0
187	0	0	0	0	0	0	0	0	0	0	0	0	0	0	0	0	0	0	1.00	1.00	1.00	1.00	1	1	1	1	0	0	0	2	16	1	0	2	3	3	3	0	0	1	0	0	0	1	0	0	0	1	0
188	0	0	0	0	0	0	0	0	0	0	0	0	0	0	0	0	0	0	1.00	1.00	1.00	1.00	1	1	1	1	0	0	0	2	15	1	0	2	2	1	2	0	1	0	0	1	0	0	0	0	1	0	0
189	0	0	0	0	0	0	0	0	0	0	0	0	0	0	0	0	0	0	2.00	1.00	2.00	1.00	1	1	1	1	0	0	0	2	16	1	0	2	2	1	2	0	1	0	0	1	0	0	0	0	1	0	0
190	0	0	0	0	0	0	0	1	0	0	0	0	0	0	0	0	0	0	3.00	1.00	3.00	1.00	1	1	1	1	1	0	0	2	15	1	0	2	1	2	3	1	0	0	0	0	1	0	0	0	0	1	0
191	0	0	0	0	0	0	0	1	0	0	0	0	0	0	0	0	0	0	3.00	7.00	2.00	5.00	1	1	1	1	1	0	0	2	16	1	0	1	2	2	2	0	1	0	0	0	1	0	0	0	1	0	0
192	1	0	0	0	1	0	0	0	0	0	0	0	0	0	0	0	0	0	3.00	3.00	3.00	5.00	1	1	1	1	2	0	0	2	15	1	1	1	2	3	2	0	1	0	0	0	0	1	0	0	1	0	0
193	1	0	0	0	0	0	0	1	0	0	0	0	0	0	0	0	0	0	5.00	4.00	5.00	5.00	1	1	1	1	2	0	0	2	15	1	0	2	2	1	1	0	1	0	0	1	0	0	0	1	0	0	0
194	1	0	0	0	0	0	0	1	0	0	0	0	0	0	0	0	0	0	5.00	4.00	5.00	5.00	1	1	1	1	2	0	0	2	15	1	0	2	2	1	1	0	1	0	0	1	0	0	0	1	0	0	0
195	0	0	0	0	0	0	0	0	0	0	0	0	0	0	0	0	0	0	5.00	5.00	5.00	5.00	1	1	1	1	0	0	0	2	15	1	0	2	2	2	2	0	1	0	0	0	1	0	0	0	1	0	0
196	0	0	0	0	0	0	0	0	0	0	0	0	0	0	0	0	0	0	5.00	5.00	5.00	5.00	1	1	1	1	0	0	0	2	15	1	0	2	2	2	2	0	1	0	0	0	1	0	0	0	1	0	0
197	0	0	0	0	0	0	0	0	0	0	0	0	0	0	0	0	0	0	2.00	7.00	4.00	6.00	1	1	1	1	0	0	0	2	15	1	0	1		2	3	0	0	0	1	0	1	0	0	0	0	1	0
198	0	1	0	0	0	0	0	1	0	0	0	0	0	0	0	1	1	0	4.00	3.00	2.00	8.00	1	1	1	1	2	1	0	2	15	1	0	2	2	3	3	0	1	0	0	0	0	1	0	0	0	1	0
199	0	0	0	0	0	1	0	1	0	0	0	0	0	0	0	0	0	0	4.00	5.00	4.00	5.00	1	2	1	1	2	0	0	2	16	1	0	1	2	3	3	0	1	0	0	0	0	1	0	0	0	1	0
200	0	0	0	0	0	0	0	0	0	0	0	0	0	0	0	0	0	0	5.00	5.00	4.00	7.00	1	1	2	2	0	0	0	2	16	1	0	2	1	3	3	1	0	0	0	0	0	1	0	0	0	1	0
201	0	0	0	0	0	0	0	0	0	0	0	0	0	0	0	0	1	0	5.00	5.00	5.00	5.00	1	2	9	2	0	1	0	2	15	1	0	2	3	3	2	0	0	1	0	0	0	1	0	0	1	0	0
202	0	0	0	0	0	0	0	0	0	0	0	0	0	0	0	0	0	0	1.00	5.00	1.00	9.00	1	2	1	3	0	0	0	2	15	1	0	2	2	2	2	0	1	0	0	0	1	0	0	0	1	0	0
203	0	0	0	0	0	0	0	0	0	0	0	0	0	0	0	0	0	0	1.00	2.00	1.00	2.00	1	5	1	5	0	0	0	2	15	1	0	2	2	3	1	0	1	0	0	0	0	1	0	1	0	0	0
204	0	0	0	0	0	0	0	0	0	0	0	0	0	0	0	0	0	0	1.00	9.00	1.00	9.00	1	1	2	5	0	0	0	2	16	1	0	2	2	3	3	0	1	0	0	0	0	1	0	0	0	1	0
205	0	0	0	0	0	0	0	0	0	0	0	0	0	0	0	0	0	0	10.00	1.00	5.00	5.00	1	3	5	5	0	0	0	2	17	1	0	2	3	1	1	0	0	1	0	1	0	0	0	1	0	0	0
206	0	0	0	0	0	0	0	0	0	0	0	0	0	0	0	0	0	0	10.00	1.00	5.00	5.00	1	3	5	5	0	0	0	2	17	1	0	2	3	1	1	0	0	1	0	1	0	0	0	1	0	0	0
207	0	1	1	1	0	1	0	0	0	0	0	0	0	0	0	0	0	0	7.00	5.00	8.00	9.00	1	5	5	5	4	0	0	2	16	1	0	2	1	2	2	1	0	0	0	0	1	0	0	0	1	0	0
208	0	0	0	1	0	0	0	1	0	0	0	0	0	0	0	0	0	0	1.00	9.00	1.00	10.00	1	5	5	5	2	0	0	2	16	1	0	2	2	3	3	0	1	0	0	0	0	1	0	0	0	1	0
209	0	0	0	0	0	0	0	0	0	0	0	0	0	0	0	0	0	0	10.00	2.00	8.00	2.00	1	6	3	6	0	0	0	2	16	1	0	2	2	3	3	0	1	0	0	0	0	1	0	0	0	1	0
210	1	0	0	0	0	0	0	0	0	0	0	0	0	0	0	0	0	0	3.00	9.00	3.00	8.00	1	5	2	8	1	0	0	2	16	1	0	2	1	3	2	1	0	0	0	0	0	1	0	0	1	0	0
211	1	0	0	0	0	0	0	0	0	0	0	0	0	0	0	0	0	0	3.00	9.00	3.00	8.00	1	5	2	8	1	0	0	2	16	1	0	2	1	3	2	1	0	0	0	0	0	1	0	0	1	0	0
212	0	0	0	0	0	0	0	0	0	0	0	0	0	0	0	0	0	0	2.00	5.00	2.00	1.00	1	8	2	9	0	0	0	2	15	1	1	2	2	3	3	0	1	0	0	0	0	1	0	0	0	1	0
213	0	0	0	0	0	0	0	0	0	0	0	0	0	0	0	0	0	0	1.00	9.00	1.00	9.00	1	10	2	9	0	0	0	2	16	1	0	2	2	3	2	0	1	0	0	0	0	1	0	0	1	0	0
214	0	1	0	0	0	0	1	1	0	0	0	0	0	0	0	0	0	0	2.00	4.00	1.00	3.00	1	5	1	10	3	0	0	2	15	1	0	2	2	3	3	0	1	0	0	0	0	1	0	0	0	1	0
215	0	0	0	0	0	0	0	0	0	0	0	0	1	0	0	0	0	0	5.00	7.00	5.00	8.00	1	7	1	10	0	1	0	2	16	1	0	2	1	1	3	1	0	0	0	1	0	0	0	0	0	1	0
216	0	0	0	0	0	0	0	0	0	0	0	0	1	0	0	0	0	0	5.00	7.00	5.00	8.00	1	7	1	10	0	1	0	2	16	1	0	2	1	1	3	1	0	0	0	1	0	0	0	0	0	1	0
217	0	0	0	0	0	1	0	0	0	0	0	0	0	0	0	0	0	0	3.00	10.00	1.00	10.00	1	9	1	10	1	0	0	2	16	1	0	2	2	3	3	0	1	0	0	0	0	1	0	0	0	1	0
218	0	1	1	0	0	1	0	1	0	0	0	0	0	0	0	0	0	1	8.00	3.00	6.00	4.00	1	10	1	10	4	1	0	2	16	1	0	2	2	3	3	0	1	0	0	0	0	1	0	0	0	1	0
219	1	0	0	0	0	1	0	1	0	1	1	1	0	0	0	0	1	0	6.00	4.00	5.00	5.00	1	10	1	10	3	4	0	2	15	1	0	2	1	1	2	1	0	0	0	1	0	0	0	0	1	0	0
220	0	0	0	0	0	0	0	0	0	0	0	0	0	1	1	0	0	1	1.00	9.00	1.00	9.00	1	10	1	10	0	3	0	2	16	1	1	1	1	1	1	1	0	0	0	1	0	0	0	1	0	0	0
221	0	0	0	0	0	0	0	0	0	0	0	0	0	0	0	0	0	0	1.00	9.00	1.00	10.00	1	10	1	10	0	0	0	2	15	1	0	2	1	2	2	1	0	0	0	0	1	0	0	0	1	0	0
222	0	0	0	0	0	0	0	0	0	0	0	0	0	0	0	0	0	0	1.00	10.00	1.00	10.00	1	10	1	10	0	0	0	2	16	1	0	1	1	2		1	0	0	0	0	1	0	0	0	0	0	1
223	0	0	0	0	0	0	0	0	0	0	0	0	0	0	0	0	0	0	1.00	10.00	1.00	10.00	1	10	1	10	0	0	0	2	16	1	0	2	2	2	1	0	1	0	0	0	1	0	0	1	0	0	0
224	0	0	0	0	0	0	0	0	1	0	0	0	0	0	0	0	0	1	1.00	10.00	1.00	10.00	1	10	1	10	1	1	0	2	15	1	0	2	2	2	1	0	1	0	0	0	1	0	0	1	0	0	0
225	0	0	0	1	0	1	0	0	0	0	0	0	0	0	0	0	0	0	1.00	10.00	1.00	10.00	1	10	1	10	2	0	0	2	16	1	1	2	1	1	1	1	0	0	0	1	0	0	0	1	0	0	0
226	0	1	1	1	0	1	1	1	0	1	0	0	1	1	0	0	0	0	10.00	1.00	10.00	1.00	1	1	1	1	6	3	1	2	15	1	0	2	1	1	1	1	0	0	0	1	0	0	0	1	0	0	0
227	1	0	1	0	1	0	1	0	1	0	0	0	0	0	0	0	0	0	1.00	10.00	10.00	1.00	1	3	5	5	5	0	1	2	15	1	0	2		1	1	0	0	0	1	1	0	0	0	1	0	0	0
228	1	0	1	0	1	0	1	0	1	0	0	0	0	0	0	0	0	0	1.00	10.00	10.00	1.00	1	3	5	5	5	0	1	2	15	1	0	2		1	1	0	0	0	1	1	0	0	0	1	0	0	0
229	1	1	1	1	0	0	0	1	0	0	0	0	0	0	0	0	0	0	1.00	10.00	1.00	10.00	1	10	1	10	5	0	1	2	17	1	0	1	1	2	2	1	0	0	0	0	1	0	0	0	1	0	0
230	1	1	1	1	0	0	0	1	0	0	0	0	0	0	0	0	0	0	1.00	10.00	1.00	10.00	1	10	1	10	5	0	1	2	17	1	0	1	1	2	2	1	0	0	0	0	1	0	0	0	1	0	0
231	0	0	0	0	0	1	0	0	0	0	0	0	0	0	0	0	0	0	10.00	1.00	10.00	1.00	2	1	1	1	1	0	0	2	16	0	0	2	3	2	3	0	0	1	0	0	1	0	0	0	0	1	0
232	0	0	0	0	0	0	0	0	0	0	0	0	0	0	0	0	1	0	10.00	1.00	10.00	1.00	2	2	1	3	0	1	0	2	15	0	0	2		2	2	0	0	0	1	0	1	0	0	0	1	0	0
233	0	0	0	0	0	0	0	1	0	0	0	0	0	0	0	0	1	0	3.00	6.00	1.00	9.00	2	3	2	4	1	1	0	2	15	0	0	2	2	2	2	0	1	0	0	0	1	0	0	0	1	0	0
234	0	0	0	0	0	0	0	0	0	0	0	0	0	0	0	0	0	0	4.00	5.00	3.00	6.00	2	2	3	4	0	0	0	2	16	0	1	2	2	3	3	0	1	0	0	0	0	1	0	0	0	1	0
235	1	0	0	1	0	0	1	1	0	0	0	0	0	0	0	0	0	0	5.00	5.00	5.00	5.00	2	3	3	5	4	0	0	2	16	0	0	2	2	1	1	0	1	0	0	1	0	0	0	1	0	0	0
236	0	0	0	0	0	0	0	0	0	0	0	0	0	0	0	0	0	0	2.00	9.00	3.00	10.00	2	5	5	5	0	0	0	2	16	0	0	2	3	3	3	0	0	1	0	0	0	1	0	0	0	1	0
237	0	0	0	0	0	0	0	0	0	0	0	0	0	0	0	0	0	0	4.00	3.00	2.00	4.00	2	5	1	6	0	0	0	2	16	0	1	2	2	2	1	0	1	0	0	0	1	0	0	1	0	0	0
238	0	1	0	0	0	1	0	0	0	0	0	0	0	0	1	0	0	0	1.00	10.00	1.00	10.00	2	6	3	6	2	1	0	2	16	0	0	2	2	2	2	0	1	0	0	0	1	0	0	0	1	0	0
239	0	0	0	0	0	0	0	0	0	0	0	0	0	0	0	0	0	0	5.00	3.00	8.00	5.00	2	8	3	6	0	0	0	2	16	0	0	2	2	2	3	0	1	0	0	0	1	0	0	0	0	1	0
240	0	0	0	0	0	0	0	1	0	0	0	0	0	0	0	0	1	0	2.00	8.00	1.00	9.00	2	4	4	6	1	1	0	2	16	0	0	2	2	3	3	0	1	0	0	0	0	1	0	0	0	1	0
241	0	0	0	0	0	0	0	0	0	0	0	0	0	0	0	0	1	0	2.00	4.00	3.00	7.00	2	8	1	7	0	1	0	2	17	0	0	2	1	1	2	1	0	0	0	1	0	0	0	0	1	0	0
242	0	0	0	0	0	0	0	0	0	0	0	0	0	0	0	0	0	0	1.00	10.00	1.00	10.00	2	5	2	7	0	0	0	2	16	0	1	2	2	3	3	0	1	0	0	0	0	1	0	0	0	1	0
243	1	0	0	0	0	0	1	1	0	0	0	1	1	0	0	1	1	0	2.00	8.00	2.00	8.00	2	8	3	7	3	3	0	2	15	0	1	2	3	3	3	0	0	1	0	0	0	1	0	0	0	1	0
244	0	0	0	0	0	0	0	0	0	0	0	0	0	0	0	0	0	0	1.00	10.00	1.00	10.00	2	8	3	7	0	0	0	2	16	0	0	2	2	3	3	0	1	0	0	0	0	1	0	0	0	1	0
245	0	0	0	0	0	0	0	0	0	0	0	0	0	0	0	0	0	0	1.00	9.00	2.00	9.00	2	5	1	8	0	0	0	2	16	0	0	2	3	3	3	0	0	1	0	0	0	1	0	0	0	1	0
246	1	0	0	1	0	0	0	1	0	1	0	0	0	0	0	0	1	0	4.00	9.00	2.00	10.00	2	8	2	8	3	2	0	2	15	0	0	2	2	3	3	0	1	0	0	0	0	1	0	0	0	1	0
247	0	0	0	0	0	0	0	1	0	0	0	0	0	0	0	0	0	0	2.00	5.00	3.00	7.00	2	2	1	9	1	0	0	2	16	0	0	2	1	3	3	1	0	0	0	0	0	1	0	0	0	1	0
248	0	0	0	0	0	0	0	0	0	0	0	0	0	0	0	0	0	0	1.00	1.00	1.00	1.00	2	7	2	9	0	0	0	2	16	0	0	2	2	3	3	0	1	0	0	0	0	1	0	0	0	1	0
249	0	0	0	0	0	0	0	0	0	0	0	0	0	1	0	0	0	0	2.00	3.00	1.00	9.00	2	5	1	10	0	1	0	2	16	0	0	2	3	3	3	0	0	1	0	0	0	1	0	0	0	1	0
250	0	0	0	1	0	0	0	0	0	0	1	0	0	0	0	0	0	0	1.00	5.00	1.00	10.00	2	8	1	10	1	1	0	2	16	0	0	2	2	2	2	0	1	0	0	0	1	0	0	0	1	0	0
251	1	0	0	1	0	0	0	0	0	1	0	0	1	0	0	0	1	1	2.00	10.00	1.00	10.00	2	9	1	10	2	4	0	2	16	0	0	2	3	3	3	0	0	1	0	0	0	1	0	0	0	1	0
252	1	0	0	0	0	0	0	0	0	1	0	0	1	0	0	0	0	0	1.00	10.00	1.00	10.00	2	10	2	10	1	2	0	2	16	0	1	1	1	3	1	1	0	0	0	0	0	1	0	1	0	0	0
253	0	0	0	0	0	0	0	0	0	0	0	0	0	0	0	0	0	0	2.00	10.00	1.00	10.00	2	10	2	10	0	0	0	2	16	0	0	2	1	2	3	1	0	0	0	0	1	0	0	0	0	1	0
254	1	0	0	1	1	1	0	1	0	0	1	0	1	0	1	0	0	1	4.00	7.00	3.00	9.00	2	3	2	7	5	4	1	2	16	0	0	2	2	3	2	0	1	0	0	0	0	1	0	0	1	0	0
255	1	1	0	1	0	1	1	1	1	1	1	0	1	0	0	1	0	0	4.00	8.00	1.00	10.00	2	9	4	10	7	3	1	2	15	0	0	1	1	2	2	1	0	0	0	0	1	0	0	0	1	0	0
256	1	0	1	0	0	1	0	0	1	1	1	1	1	1	1	1	1	1	10.00	1.00	10.00	1.00	2	10	5	4	4	8	0	4	16	0	0	2	1	1	2	1	0	0	0	1	0	0	0	0	1	0	0
257	1	0	0	0	0	1	0	1	0	0	1	1	1	1	1	0	0	1	2.00	8.00	1.00	9.00	2	8	3	7	3	6	0	4	15	0	1	2	1	1	1	1	0	0	0	1	0	0	0	1	0	0	0
258	1	1	0	0	1	0	1	0	0	1	1	1	1	1	1	1	1	0	2.00	5.00	2.00	6.00	2	9	1	10	4	7	0	4	15	0	0	2	2	2	1	0	1	0	0	0	1	0	0	1	0	0	0
259	1	1	0	1	1	1	0	1	0	1	1	0	1	1	1	0	1	0	6.00	4.00	6.00	4.00	2	8	4	6	6	6	1	4	15	0	0	1	2	1	3	0	1	0	0	1	0	0	0	0	0	1	0
260	0	1	0	1	1	1	1	0	0	1	1	1	1	1	1	0	1	0	1.00	9.00	1.00	10.00	2	5	1	7	5	7	1	4	15	0	1	2		3	3	0	0	0	1	0	0	1	0	0	0	1	0
261	0	0	0	1	0	0	0	1	0	0	1	0	0	0	0	0	1	0	2.00	9.00	2.00	6.00	2	1	2	1	2	2	0	2	16	1	0	2	1	2	2	1	0	0	0	0	1	0	0	0	1	0	0
262	0	0	0	1	0	0	0	1	0	0	1	0	0	0	0	0	1	0	2.00	9.00	2.00	6.00	2	1	2	1	2	2	0	2	16	1	0	2	1	2	2	1	0	0	0	0	1	0	0	0	1	0	0
263	1	0	0	0	0	0	0	1	0	0	0	0	0	0	0	0	0	0	5.00	2.00	5.00	3.00	2	1	3	1	2	0	0	2	16	1	0	2	1	2	2	1	0	0	0	0	1	0	0	0	1	0	0
264	0	0	0	0	0	0	0	0	0	0	0	0	0	0	0	0	1	0	5.00	5.00	5.00	5.00	2	2	4	1	0	1	0	2	16	1	0	2	1	3	2	1	0	0	0	0	0	1	0	0	1	0	0
265	0	1	0	0	0	0	0	1	0	0	0	0	0	0	0	0	0	0	10.00	1.00	10.00	1.00	2	1	2	2	2	0	0	2	15	1	0	2		3	3	0	0	0	1	0	0	1	0	0	0	1	0
266	0	0	0	0	0	0	0	0	0	0	0	0	0	0	0	0	0	0	1.00	6.00	1.00	9.00	2	1	2	2	0	0	0	2	15	1	0	2	1	3	3	1	0	0	0	0	0	1	0	0	0	1	0
267	0	0	0	0	0	0	0	0	0	0	0	0	0	0	0	0	0	0	4.00	6.00	5.00	7.00	2	3	3	3	0	0	0	2	16	1	0	2	2	1	2	0	1	0	0	1	0	0	0	0	1	0	0
268	0	0	0	0	0	0	0	0	0	0	0	0	0	0	0	0	0	0	4.00	6.00	5.00	7.00	2	3	3	3	0	0	0	2	16	1	0	2	2	1	2	0	1	0	0	1	0	0	0	0	1	0	0
269	0	0	0	0	0	0	0	0	0	0	0	0	0	0	0	0	1	0	3.00	9.00	2.00	10.00	2	1	2	4	0	1	0	2	16	1	0	2	3	3	3	0	0	1	0	0	0	1	0	0	0	1	0
270	1	0	0	1	0	0	0	0	0	1	0	0	0	0	1	0	0	0	5.00	5.00	5.00	5.00	2	5	2	5	2	2	0	2	16	1	0	2	1	1	2	1	0	0	0	1	0	0	0	0	1	0	0
271	0	0	0	0	0	0	0	0	0	0	0	0	0	0	0	0	0	0	1.00	7.00	1.00	8.00	2	5	2	5	0	0	0	2	15	1	0	2	2	3	3	0	1	0	0	0	0	1	0	0	0	1	0
272	0	0	0	1	0	0	0	0	0	0	0	0	0	0	0	0	0	0	2.00	7.00	5.00	9.00	2	5	2	5	1	0	0	2	16	1	0	2		3	3	0	0	0	1	0	0	1	0	0	0	1	0
273	1	0	0	0	0	0	0	1	1	0	0	0	0	0	0	0	0	0	3.00	7.00	5.00	8.00	2	6	4	5	3	0	0	2	15	1	0	2				0	0	0	1	0	0	0	1	0	0	0	1
274	0	0	0	0	0	0	0	0	0	0	0	0	0	0	0	0	0	0	1.00	8.00	1.00	8.00	2	8	5	5	0	0	0	2	15	1	0	2	1	2	2	1	0	0	0	0	1	0	0	0	1	0	0
275	0	0	1	0	0	0	0	1	0	0	0	0	0	0	0	0	1	0	5.00	3.00	5.00	6.00	2	8	3	7	2	1	0	2	15	1	0	2	1	2	2	1	0	0	0	0	1	0	0	0	1	0	0
276	0	0	0	0	0	0	0	0	0	0	1	0	0	0	1	0	0	1	2.00	7.00	4.00	7.00	2	8	2	8	0	3	0	2	16	1	0	2	2	2	2	0	1	0	0	0	1	0	0	0	1	0	0
277	1	1	1	0	0	0	0	1	0	0	1	0	0	0	0	0	1	0	4.00	6.00	6.00	4.00	2	7	3	8	4	2	0	2	15	1	0	2	2	2	2	0	1	0	0	0	1	0	0	0	1	0	0
278	0	0	0	0	0	0	0	1	0	0	0	0	0	0	0	0	0	0	3.00	10.00	3.00	10.00	2	5	1	9	1	0	0	2	16	1	1	2	1	2	2	1	0	0	0	0	1	0	0	0	1	0	0
279	0	0	0	0	0	0	0	1	0	0	0	0	0	0	0	0	0	0	3.00	10.00	3.00	10.00	2	5	1	9	1	0	0	2	16	1	1	2	1	2	2	1	0	0	0	0	1	0	0	0	1	0	0
280	0	0	0	0	0	0	0	1	0	0	0	0	0	0	0	0	0	0	4.00	7.00	3.00	7.00	2	8	1	9	1	0	0	2	16	1	0	2	1	3	3	1	0	0	0	0	0	1	0	0	0	1	0
281	1	0	0	1	0	1	0	1	0	0	1	0	1	0	0	0	1	0	2.00	8.00	1.00	9.00	2	4	2	9	4	3	0	2	15	1	0	2	2	3	3	0	1	0	0	0	0	1	0	0	0	1	0
282	1	1	0	1	0	0	0	1	0	1	0	0	0	0	0	0	1	0	5.00	6.00	6.00	7.00	2	8	2	9	4	2	0	2	16	1	1	2	2	3	3	0	1	0	0	0	0	1	0	0	0	1	0
283	0	0	0	0	0	0	0	0	0	0	0	0	0	0	0	0	0	0	1.00	8.00	2.00	8.00	2	9	2	9	0	0	0	2	15	1	0	2	2	2	2	0	1	0	0	0	1	0	0	0	1	0	0
284	1	1	1	1	0	0	0	0	1	0	0	0	0	0	0	0	0	0	8.00	2.00	5.00	5.00	2	1	2	2	5	0	1	2	16	1	0	2	2	3	3	0	1	0	0	0	0	1	0	0	0	1	0
285	1	1	1	1	0	0	0	0	1	0	0	0	0	0	0	0	0	0	8.00	2.00	5.00	5.00	2	1	2	2	5	0	1	2	16	1	0	2	2	3	3	0	1	0	0	0	0	1	0	0	0	1	0
286	0	0	1	1	1	1	0	1	0	0	0	0	0	0	0	0	1	0	3.00	5.00	2.00	7.00	2	5	3	8	5	1	1	2	16	1	0	2	1	1	2	1	0	0	0	1	0	0	0	0	1	0	0
287	1	1	1	1	0	1	1	1	0	0	1	1	1	1	1	0	1	0	4.00	5.00	2.00	6.00	2	7	3	8	7	6	1	4	15	1	0	2	2	3	3	0	1	0	0	0	0	1	0	0	0	1	0
288	0	0	0	0	0	0	0	0	0	0	0	0	0	0	0	0	0	0	5.00	2.00	3.00	1.00	3	1	2	1	0	0	0	2	16	0	0	2	2	3	3	0	1	0	0	0	0	1	0	0	0	1	0
289	0	0	0	0	0	0	0	0	0	0	0	0	0	0	0	0	0	0	5.00	1.00	5.00	1.00	3	1	5	1	0	0	0	2	16	0	1	2	2	3	2	0	1	0	0	0	0	1	0	0	1	0	0
290	0	0	0	0	0	0	0	0	0	0	0	0	0	0	0	0	0	0	5.00	5.00	5.00	5.00	3	1	2	2	0	0	0	2	16	0	0	2	2	3	2	0	1	0	0	0	0	1	0	0	1	0	0
291	1	0	0	0	0	0	1	0	0	1	0	0	0	0	0	0	0	0	5.00	4.00	3.00	6.00	3	1	3	2	2	1	0	2	16	0	1	2	2	2	2	0	1	0	0	0	1	0	0	0	1	0	0
292	0	0	0	0	0	0	0	1	0	0	0	0	0	0	0	0	1	0	4.00	4.00	4.00	4.00	3	2	2	3	1	1	0	2	16	0	0	2	1	3	3	1	0	0	0	0	0	1	0	0	0	1	0
293	0	0	0	0	0	0	0	0	0	0	0	0	0	0	0	0	1	0	5.00	3.00	5.00	3.00	3	3	3	3	0	1	0	2	16	0	0	2	2	3	2	0	1	0	0	0	0	1	0	0	1	0	0
294	0	0	0	0	0	0	1	0	0	0	0	0	0	0	0	0	0	0	5.00	4.00	5.00	4.00	3	3	3	3	1	0	0	2	16	0	0	2	1	2	2	1	0	0	0	0	1	0	0	0	1	0	0
295	1	0	0	0	0	1	0	1	0	0	0	0	0	0	0	0	0	0	5.00	6.00	5.00	7.00	3	6	7	3	3	0	0	2	16	0	1	1	1	2	2	1	0	0	0	0	1	0	0	0	1	0	0
296	0	0	0	0	0	0	0	1	0	0	0	0	0	0	0	0	1	0	2.00	7.00	2.00	7.00	3	5	3	4	1	1	0	2	15	0	0	2	2	2	2	0	1	0	0	0	1	0	0	0	1	0	0
297	1	0	0	0	0	0	0	0	0	0	0	0	0	0	0	0	0	0	3.00	4.00	3.00	5.00	3	5	2	5	1	0	0	2	15	0	0	2	2	2	3	0	1	0	0	0	1	0	0	0	0	1	0
298	0	1	0	1	0	1	0	0	0	0	0	0	0	0	0	0	0	0	4.00	5.00	6.00	6.00	3	5	3	5	3	0	0	2	15	0	1	2	2	2	2	0	1	0	0	0	1	0	0	0	1	0	0
299	1	0	1	1	0	0	0	0	0	1	0	1	1	0	0	0	1	0	4.00	6.00	3.00	7.00	3	6	4	5	3	4	0	2	15	0	0	1	1	2	2	1	0	0	0	0	1	0	0	0	1	0	0
300	0	0	0	0	0	0	0	1	0	0	0	0	0	0	0	0	1	0	3.00	3.00	3.00	3.00	3	3	5	5	1	1	0	2	16	0	0	2	2	3	2	0	1	0	0	0	0	1	0	0	1	0	0
301	0	0	0	1	0	0	1	0	0	0	0	0	0	0	0	0	0	0	1.00	6.00	2.00	5.00	3	7	5	5	2	0	0	2	16	0	0	2	1	2	2	1	0	0	0	0	1	0	0	0	1	0	0
302	1	0	0	0	0	1	0	1	0	0	0	0	0	0	0	0	1	0	7.00	3.00	9.00	6.00	3	4	6	5	3	1	0	2	16	0	0	1	3	3	2	0	0	1	0	0	0	1	0	0	1	0	0
303	0	0	0	0	0	0	0	0	0	0	0	0	0	0	0	0	0	0	2.00	8.00	2.00	9.00	3	5	3	6	0	0	0	2	16	0	0	2	2	3	3	0	1	0	0	0	0	1	0	0	0	1	0
304	0	0	0	1	1	1	1	0	0	1	0	0	1	1	0	0	0	0	4.00	6.00	2.00	8.00	3	7	4	6	4	3	0	2	16	0	0	2	2	1	2	0	1	0	0	1	0	0	0	0	1	0	0
305	0	0	0	1	1	1	1	0	0	1	0	0	1	1	0	0	0	0	4.00	6.00	2.00	8.00	3	7	4	6	4	3	0	2	16	0	0	2	2	1	2	0	1	0	0	1	0	0	0	0	1	0	0
306	0	0	0	0	0	0	0	0	0	0	1	0	0	0	0	0	0	0	1.00	9.00	1.00	10.00	3	8	4	6	0	1	0	2	16	0	1	1		1		0	0	0	1	1	0	0	0	0	0	0	1
307	0	0	0	0	0	0	0	0	0	0	1	0	0	0	0	0	0	0	1.00	9.00	1.00	10.00	3	8	4	6	0	1	0	2	16	0	1	1		1		0	0	0	1	1	0	0	0	0	0	0	1
308	0	0	0	0	0	0	0	0	0	0	0	0	0	0	0	0	0	0	3.00	6.00	3.00	6.00	3	5	2	7	0	0	0	2	15	0	0	2	2	3	2	0	1	0	0	0	0	1	0	0	1	0	0
309	0	0	0	1	0	1	0	0	0	0	0	0	0	0	0	0	0	0	4.00	7.00	3.00	8.00	3	5	2	7	2	0	0	2	16	0	0	2		3	3	0	0	0	1	0	0	1	0	0	0	1	0
310	0	0	0	0	0	0	0	0	0	0	0	0	0	0	0	0	0	0	4.00	2.00	3.00	3.00	3	6	2	7	0	0	0	2	16	0	0	2	2	3	2	0	1	0	0	0	0	1	0	0	1	0	0
311	0	0	0	0	0	0	0	1	0	0	0	0	0	0	0	0	1	0	2.00	5.00	1.00	4.00	3	7	2	7	1	1	0	2	16	0	0	2	1	3	2	1	0	0	0	0	0	1	0	0	1	0	0
312	0	0	0	0	0	0	0	1	0	0	0	0	0	0	0	0	1	0	2.00	5.00	1.00	4.00	3	7	2	7	1	1	0	2	16	0	0	2	1	3	2	1	0	0	0	0	0	1	0	0	1	0	0
313	0	0	0	1	0	0	0	1	0	0	0	0	0	0	1	0	1	0	2.00	9.00	2.00	9.00	3	7	3	7	2	2	0	2	16	0	0	2	1	2	2	1	0	0	0	0	1	0	0	0	1	0	0
314	0	1	0	0	0	0	0	0	0	1	0	0	1	0	0	0	0	0	5.00	2.00	4.00	2.00	3	5	4	7	1	2	0	2	15	0	0	2	2	3	3	0	1	0	0	0	0	1	0	0	0	1	0
315	1	1	1	0	0	1	0	0	0	1	1	0	0	0	0	0	0	0	3.00	5.00	3.00	7.00	3	6	4	7	4	2	0	2	16	0	1	2	1	3	3	1	0	0	0	0	0	1	0	0	0	1	0
316	0	0	0	0	0	0	0	0	0	0	0	0	0	0	0	0	0	0	1.00	7.00	1.00	9.00	3	7	4	7	0	0	0	2	16	0	0	2	1	3	2	1	0	0	0	0	0	1	0	0	1	0	0
317	1	1	0	0	0	0	0	1	0	0	0	0	0	0	0	0	1	0	4.00	7.00	3.00	8.00	3	8	4	7	3	1	0	2	16	0	0	2	2	3	3	0	1	0	0	0	0	1	0	0	0	1	0
318	0	0	0	1	0	1	0	1	0	0	0	0	1	0	0	0	1	0	4.00	5.00	3.00	7.00	3	5	2	8	3	2	0	2	15	0	0	2	2	3	3	0	1	0	0	0	0	1	0	0	0	1	0
319	0	0	0	0	0	0	0	0	0	0	0	0	0	0	1	1	1	0	5.00	3.00	4.00	4.00	3	7	2	8	0	2	0	2	16	0	0	1	1	2		1	0	0	0	0	1	0	0	0	0	0	1
320	0	0	0	0	0	0	1	0	0	0	0	0	0	0	0	0	0	0	4.44	8.00	3.00	7.00	3	7	2	8	1	0	0	2	15	0	0	2	1	3	2	1	0	0	0	0	0	1	0	0	1	0	0
321	0	0	0	1	0	1	0	1	0	0	0	0	0	0	0	0	0	0	3.00	7.00	2.00	8.00	3	7	2	8	3	0	0	2	16	0	0	2		3		0	0	0	1	0	0	1	0	0	0	0	1
322	0	0	0	0	0	0	0	0	0	0	0	0	0	0	0	0	1	0	3.00	7.00	3.00	7.00	3	8	3	8	0	1	0	2	16	0	0	2	2	3	3	0	1	0	0	0	0	1	0	0	0	1	0
323	0	0	0	0	0	0	0	0	0	0	0	0	0	0	0	0	0	0	1.00	2.00	1.00	3.00	3	7	3	9	0	0	0	2	16	0	0	2	2	2	2	0	1	0	0	0	1	0	0	0	1	0	0
324	0	0	0	1	0	0	0	1	0	0	0	0	0	0	0	0	0	0	3.00	4.00	2.00	5.00	3	7	1	10	2	0	0	2	15	0	0	2	2	3	3	0	1	0	0	0	0	1	0	0	0	1	0
325	0	0	0	0	1	0	0	1	0	1	1	1	1	0	1	1	1	0	3.00	7.00	3.00	8.00	3	7	3	7	2	6	0	4	15	0	0	2	1	2	2	1	0	0	0	0	1	0	0	0	1	0	0
326	1	1	0	0	1	1	0	1	0	1	1	0	1	1	1	1	0	0	3.00	6.00	2.00	8.00	3	6	1	8	5	5	1	4	16	0	0	1		3	3	0	0	0	1	0	0	1	0	0	0	1	0
327	0	0	0	0	0	0	0	0	0	0	0	0	0	0	0	0	0	0	2.00	5.00	3.00	6.00	3	1	1	1	0	0	0	2	16	1	0	1	1	2	3	1	0	0	0	0	1	0	0	0	0	1	0
328	0	0	0	0	0	0	0	0	0	0	0	0	0	0	0	0	0	0	2.00	5.00	3.00	6.00	3	1	1	1	0	0	0	2	16	1	0	1	1	2	3	1	0	0	0	0	1	0	0	0	0	1	0
329	0	0	0	0	0	0	0	1	0	0	0	0	0	0	0	0	0	0	4.00	6.00	4.00	7.00	3	3	2	2	1	0	0	2	17	1	0	1	1	1	1	1	0	0	0	1	0	0	0	1	0	0	0
330	0	0	0	0	0	0	0	1	0	0	0	0	0	0	0	0	0	0	4.00	6.00	4.00	7.00	3	3	2	2	1	0	0	2	17	1	0	1	1	1	1	1	0	0	0	1	0	0	0	1	0	0	0
331	0	0	0	0	0	0	0	1	0	0	0	0	0	0	0	0	0	0	3.00	5.00	3.00	6.00	3	2	4	2	1	0	0	2	16	1	1	2	2	2	3	0	1	0	0	0	1	0	0	0	0	1	0
332	0	0	0	0	0	0	0	0	0	0	0	0	0	0	0	0	0	0	8.00	3.00	6.00	3.00	3	3	4	2	0	0	0	2	15	1	0	2	2	3	3	0	1	0	0	0	0	1	0	0	0	1	0
333	0	0	0	0	0	0	1	1	0	0	0	0	0	0	0	1	1	0	4.00	1.00	4.00	6.00	3	2	2	3	2	1	0	2	15	1	0	2	2	1	1	0	1	0	0	1	0	0	0	1	0	0	0
334	1	0	0	0	0	0	0	0	0	0	0	0	0	0	0	0	0	0	7.00	3.00	7.00	3.00	3	3	2	3	1	0	0	2	16	1	0	2	2	1	1	0	1	0	0	1	0	0	0	1	0	0	0
335	0	0	0	0	0	0	0	0	0	0	0	0	0	0	0	0	0	0	5.00	5.00	5.00	6.00	3	4	2	3	0	0	0	2	16	1	0	2	2	2	2	0	1	0	0	0	1	0	0	0	1	0	0
336	0	0	1	0	0	0	1	1	0	0	0	0	0	0	0	1	0	0	4.00	3.00	5.00	4.00	3	3	3	3	3	0	0	2	15	1	0	2	2	3	3	0	1	0	0	0	0	1	0	0	0	1	0
337	0	0	0	0	0	0	0	0	0	0	0	0	0	0	0	1	1	0	3.00	5.00	3.00	5.00	3	3	3	3	0	1	0	2	15	1	0	2	2	3	3	0	1	0	0	0	0	1	0	0	0	1	0
338	0	0	0	1	0	1	0	1	0	0	0	0	0	0	0	0	1	0	4.00	6.00	4.00	5.00	3	3	3	3	3	1	0	2	16	1	0	1	1	1	1	1	0	0	0	1	0	0	0	1	0	0	0
339	0	1	0	0	0	0	0	0	1	0	0	0	0	0	0	0	1	0	4.00	7.00	5.00	5.00	3	3	3	3	2	1	0	2	15	1	0	1	2	2	3	0	1	0	0	0	1	0	0	0	0	1	0
340	0	1	0	0	0	0	0	0	1	0	0	0	0	0	0	0	1	0	4.00	7.00	5.00	5.00	3	3	3	3	2	1	0	2	15	1	0	1	2	2	3	0	1	0	0	0	1	0	0	0	0	1	0
341	0	1	0	0	0	1	0	1	0	0	0	0	0	0	0	0	0	0	2.00	6.00	3.00	6.00	3	3	3	3	3	0	0	2	15	1	0	2	1	3	2	1	0	0	0	0	0	1	0	0	1	0	0
342	0	0	0	0	0	0	0	1	1	1	0	0	0	0	0	0	1	0	5.00	5.00	3.00	7.00	3	3	3	3	2	2	0	2	16	1	0	2	2	2	2	0	1	0	0	0	1	0	0	0	1	0	0
343	0	0	0	0	0	0	0	0	0	0	0	0	0	0	0	0	0	0	3.00	7.00	3.00	7.00	3	3	3	3	0	0	0	2	16	1	0	2	2	2	2	0	1	0	0	0	1	0	0	0	1	0	0
344	0	0	0	0	0	0	0	0	0	0	0	0	0	0	0	0	1	0	2.00	2.00	1.00	9.00	3	3	3	3	0	1	0	2	15	1	0	2	2	3	3	0	1	0	0	0	0	1	0	0	0	1	0
345	0	0	0	0	0	0	0	0	0	0	0	0	0	0	0	0	0	0	5.00	1.00	4.00	3.00	3	4	3	4	0	0	0	2	16	1	0	2	3	2	2	0	0	1	0	0	1	0	0	0	1	0	0
346	0	0	0	0	0	0	0	0	0	0	0	0	0	0	0	0	0	0	2.00	7.00	2.00	7.00	3	4	3	4	0	0	0	2	16	1	0	2	2	1	2	0	1	0	0	1	0	0	0	0	1	0	0
347	0	0	0	0	0	0	0	0	0	1	0	0	0	0	0	0	0	0	2.00	8.00	3.00	7.00	3	7	4	4	0	1	0	2	16	1	0	2	1	2	2	1	0	0	0	0	1	0	0	0	1	0	0
348	0	0	0	0	0	0	0	0	0	0	0	0	0	0	0	0	0	0	3.00	6.00	2.00	7.00	3	3	2	5	0	0	0	2	15	1	0	2	2	3	3	0	1	0	0	0	0	1	0	0	0	1	0
349	0	0	0	0	0	0	0	0	0	0	0	0	0	0	0	0	0	0	3.00	4.00	2.00	5.00	3	5	3	5	0	0	0	2	16	1	0	2	2	3	3	0	1	0	0	0	0	1	0	0	0	1	0
350	0	0	0	0	0	0	0	0	0	0	0	0	0	0	0	0	0	0	5.00	5.00	4.00	6.00	3	4	5	5	0	0	0	2	15	1	0	2	2	3	3	0	1	0	0	0	0	1	0	0	0	1	0
351	0	0	0	0	0	0	0	0	0	0	0	0	0	0	0	0	1	0	2.00	3.00	2.00	3.00	3	5	5	5	0	1	0	2	16	1	0	2	2	1	2	0	1	0	0	1	0	0	0	0	1	0	0
352	1	1	1	0	0	0	0	0	0	0	0	0	0	0	0	0	0	0	5.00	5.00	4.00	6.00	3	5	5	5	3	0	0	2	16	1	0	2	3	3	3	0	0	1	0	0	0	1	0	0	0	1	0
353	0	0	0	0	0	0	0	1	0	0	0	0	0	0	0	0	1	0	5.00	6.00	3.00	5.00	3	7	5	5	1	1	0	2	16	1	0	2	2	3	3	0	1	0	0	0	0	1	0	0	0	1	0
354	1	0	0	1	0	0	0	1	0	1	0	0	1	1	1	0	0	0	5.00	3.00	5.00	4.00	3	6	2	7	3	4	0	2	16	1	0	2	1	2	3	1	0	0	0	0	1	0	0	0	0	1	0
355	0	0	0	0	0	0	0	0	0	0	0	0	0	0	0	0	0	0	3.00	7.00	2.00	7.00	3	7	2	7	0	0	0	2	16	1	0	2	2	2	2	0	1	0	0	0	1	0	0	0	1	0	0
356	1	0	0	0	0	1	1	1	0	0	0	0	0	0	0	0	1	0	4.00	4.00	7.00	3.00	3	5	3	7	4	1	0	2	16	1	0	2	1		2	1	0	0	0	0	0	0	1	0	1	0	0
357	0	0	0	0	0	0	0	1	0	0	0	0	0	0	0	0	0	0	4.00	5.00	3.00	6.00	3	6	3	7	1	0	0	2	15	1	0	1	2	2	2	0	1	0	0	0	1	0	0	0	1	0	0
358	0	0	0	0	0	0	0	0	0	0	0	0	0	0	0	0	1	0	3.00	3.00	3.00	3.00	3	7	3	7	0	1	0	2	16	1	0	1	1	2	2	1	0	0	0	0	1	0	0	0	1	0	0
359	0	0	0	0	0	0	0	1	0	0	0	0	0	0	0	0	0	0	4.00	5.00	4.00	6.00	3	7	2	8	1	0	0	2	16	1	0	2	2	3	3	0	1	0	0	0	0	1	0	0	0	1	0
360	0	0	0	0	0	0	0	0	0	0	0	0	0	0	0	0	0	0	3.00	7.00	1.00	9.00	3	7	2	8	0	0	0	2	16	1	0	2	1	1	1	1	0	0	0	1	0	0	0	1	0	0	0
361	0	0	0	0	0	0	0	0	0	0	0	0	0	0	0	0	0	0	1.00	9.00	2.00	10.00	3	6	3	8	0	0	0	2	15	1	0	1	2	3	2	0	1	0	0	0	0	1	0	0	1	0	0
362	1	1	0	0	0	0	0	1	0	0	0	0	0	0	0	1	1	0	1.00	10.00	1.00	10.00	3	7	4	8	3	1	0	2	15	1	0	2	3	1	1	0	0	1	0	1	0	0	0	1	0	0	0
363	0	0	0	0	1	0	1	1	0	0	0	0	0	0	0	0	0	0	1.00	10.00	1.00	10.00	3	8	1	9	3	0	0	2	16	1	0	1	2	2	3	0	1	0	0	0	1	0	0	0	0	1	0
364	0	0	0	0	0	0	0	0	0	0	0	0	0	0	0	0	0	0	1.00	10.00	2.00	10.00	3	8	1	9	0	0	0	2	16	1	1	2	2	1	1	0	1	0	0	1	0	0	0	1	0	0	0
365	0	0	0	0	0	0	0	0	0	1	0	0	0	0	1	1	1	1	5.00	5.00	4.00	6.00	3	7	1	10	0	4	0	2	15	1	0	2	1	2	2	1	0	0	0	0	1	0	0	0	1	0	0
366	0	0	0	1	0	0	0	0	0	0	0	0	0	0	0	0	0	0	2.00	9.00	3.00	8.00	3	7	1	10	1	0	0	2	15	1	0	2	2	3	3	0	1	0	0	0	0	1	0	0	0	1	0
367	0	0	0	0	1	0	0	1	0	0	0	0	0	0	0	0	1	0	2.00	8.00	2.00	8.00	3	5	3	10	2	1	0	2	16	1	0	2	3	3	2	0	0	1	0	0	0	1	0	0	1	0	0
368	1	0	0	1	0	1	0	0	0	0	0	0	0	0	0	0	1	1	5.00	5.00	7.00	6.00	3	9	4	10	3	2	0	2	17	1	0	2	1	1	1	1	0	0	0	1	0	0	0	1	0	0	0
369	1	0	1	1	0	0	1	1	0	0	1	1	0	1	0	0	1	0	6.00	2.00	4.00	6.00	3	5	2	7	5	4	1	2	16	1	0	2	1	1	1	1	0	0	0	1	0	0	0	1	0	0	0
370	1	0	1	1	0	0	1	1	0	0	1	1	0	1	0	0	1	0	6.00	2.00	4.00	6.00	3	5	2	7	5	4	1	2	16	1	0	2	1	1	1	1	0	0	0	1	0	0	0	1	0	0	0
371	1	1	0	1	0	1	0	1	0	1	0	0	0	0	1	0	0	0	4.00	5.00	4.00	5.00	3	7	3	7	5	2	1	2	15	1	0	2	1	3	3	1	0	0	0	0	0	1	0	0	0	1	0
372	0	0	0	1	0	0	0	0	0	0	0	0	0	0	0	0	0	0	1.00	8.00	2.00	7.00	4	1	1	1	1	0	0	2	16	0	0	2	2	3	3	0	1	0	0	0	0	1	0	0	0	1	0
373	0	0	0	0	0	0	0	0	0	0	0	0	0	0	0	0	0	0	5.00	3.00	4.00	4.00	4	2	3	3	0	0	0	2	16	0	0	2	1	3	3	1	0	0	0	0	0	1	0	0	0	1	0
374	1	0	0	1	0	1	0	0	0	1	1	0	0	0	0	0	1	0	3.00	5.00	2.00	7.00	4	6	3	3	3	3	0	2	16	0	0	2	1	3	3	1	0	0	0	0	0	1	0	0	0	1	0
375	0	0	0	0	0	0	0	1	0	0	0	0	0	0	1	0	1	0	5.00	5.00	2.00	9.00	4	3	1	4	1	2	0	2	15	0	1	2	1	3	3	1	0	0	0	0	0	1	0	0	0	1	0
376	0	0	0	0	0	0	0	0	0	0	0	0	0	0	0	0	1	0	4.00	5.00	3.00	4.00	4	2	3	4	0	1	0	2	15	0	0	2	1	2	3	1	0	0	0	0	1	0	0	0	0	1	0
377	0	0	0	0	0	1	0	0	1	0	0	0	1	0	1	0	0	0	3.00	5.00	5.00	5.00	4	3	3	4	2	2	0	2	16	0	0	1	2	3	2	0	1	0	0	0	0	1	0	0	1	0	0
378	1	0	0	1	0	0	0	1	0	0	0	0	0	0	0	0	0	0	5.00	3.00	5.00	4.00	4	4	4	4	3	0	0	2	16	0	0	1		3	3	0	0	0	1	0	0	1	0	0	0	1	0
379	0	0	0	0	0	0	1	0	0	0	0	0	0	0	0	0	1	0	5.00	6.00	3.00	7.00	4	4	4	4	1	1	0	2	16	0	0	2	1	2	2	1	0	0	0	0	1	0	0	0	1	0	0
380	0	0	0	0	0	0	0	0	0	1	0	0	0	0	0	0	1	0	5.00	6.00	4.00	5.00	4	4	5	4	0	2	0	2	16	0	0	2	1	2	2	1	0	0	0	0	1	0	0	0	1	0	0
381	0	0	0	0	0	1	0	1	0	0	0	0	0	0	0	0	0	0	1.00	8.00	3.00	7.00	4	4	6	4	2	0	0	2	15	0	0	2	1	2	2	1	0	0	0	0	1	0	0	0	1	0	0
382	0	0	0	0	0	0	0	0	0	0	0	0	0	0	0	0	0	0	5.00	4.00	5.00	5.00	4	2	1	5	0	0	0	2	15	0	1	2	2	3	3	0	1	0	0	0	0	1	0	0	0	1	0
383	0	1	0	1	0	1	0	1	0	0	0	0	0	0	0	0	0	0	5.00	6.00	3.00	7.00	4	5	3	5	4	0	0	2	16	0	0	2	2	3	2	0	1	0	0	0	0	1	0	0	1	0	0
384	1	1	0	1	0	0	0	1	0	1	0	0	1	0	1	1	1	0	6.00	6.00	5.00	5.00	4	4	4	5	4	4	0	2	16	0	0	2	2	1	1	0	1	0	0	1	0	0	0	1	0	0	0
385	1	1	0	1	0	0	0	1	0	1	0	0	1	0	1	1	1	0	6.00	6.00	5.00	5.00	4	4	4	5	4	4	0	2	16	0	0	2	2	1	1	0	1	0	0	1	0	0	0	1	0	0	0
386	0	0	0	0	0	0	0	1	0	0	0	0	0	0	0	0	0	0	5.00	4.00	3.00	7.00	4	5	4	5	1	0	0	2	16	0	0	2	3	3	3	0	0	1	0	0	0	1	0	0	0	1	0
387	0	0	0	0	0	0	0	1	0	0	0	0	0	0	0	0	1	0	3.00	7.00	2.00	8.00	4	3	6	5	1	1	0	2	15	0	0	2	2	3	3	0	1	0	0	0	0	1	0	0	0	1	0
388	0	0	0	0	0	0	0	1	0	0	0	0	0	0	1	0	0	0	1.00	1.00	1.00	3.00	4	2	3	6	1	1	0	2	16	0	0	2	2	2	2	0	1	0	0	0	1	0	0	0	1	0	0
389	0	0	0	0	0	0	0	0	0	0	0	0	0	0	1	0	1	0	2.00	7.00	3.00	4.00	4	5	3	6	0	2	0	2	16	0	0	2	2	2	2	0	1	0	0	0	1	0	0	0	1	0	0
390	1	1	1	0	0	0	1	0	0	0	0	1	0	0	1	0	1	0	10.00	1.00	5.00	5.00	4	6	4	6	4	3	0	2	16	0	0	1	3	3	3	0	0	1	0	0	0	1	0	0	0	1	0
391	0	0	0	0	0	0	0	0	0	1	0	0	0	0	0	0	1	0	3.00	5.00	4.00	3.00	4	8	5	6	0	2	0	2	16	0	1	1	1	2	2	1	0	0	0	0	1	0	0	0	1	0	0
392	0	1	0	0	0	0	0	1	0	0	0	0	1	0	0	0	1	0	5.00	4.00	3.00	5.00	4	4	2	7	2	2	0	2	16	0	0	2	1	2	1	1	0	0	0	0	1	0	0	1	0	0	0
393	0	1	0	0	0	0	0	1	0	0	0	0	1	0	0	0	1	0	5.00	4.00	3.00	5.00	4	4	2	7	2	2	0	2	16	0	0	2	1	2	1	1	0	0	0	0	1	0	0	1	0	0	0
394	0	0	0	0	0	0	0	1	0	0	1	1	0	0	1	0	1	0	6.00	5.00	3.00	7.00	4	6	3	7	1	4	0	2	16	0	0	2	2	3	3	0	1	0	0	0	0	1	0	0	0	1	0
395	1	1	0	0	0	1	0	0	0	0	1	0	0	0	0	0	1	0	2.00	8.00	1.00	9.00	4	6	4	7	3	2	0	2	16	0	0	2	2	2	3	0	1	0	0	0	1	0	0	0	0	1	0
396	0	1	0	0	0	0	0	0	0	1	1	0	0	0	1	0	0	0	5.00	5.00	5.00	6.00	4	6	2	8	1	3	0	2	15	0	0	2	2	3	3	0	1	0	0	0	0	1	0	0	0	1	0
397	0	1	0	0	0	0	0	0	0	1	1	0	0	0	1	0	0	0	5.00	5.00	5.00	6.00	4	6	2	8	1	3	0	2	15	0	0	2	2	3	3	0	1	0	0	0	0	1	0	0	0	1	0
398	1	0	0	0	0	0	0	0	0	1	0	0	0	0	0	0	0	0	5.00	5.00	3.00	7.00	4	6	2	8	1	1	0	2	15	0	0	2	2	3	3	0	1	0	0	0	0	1	0	0	0	1	0
399	0	0	0	0	0	0	0	1	0	0	0	0	1	0	1	0	1	0	1.00	6.00	1.00	7.00	4	8	3	8	1	3	0	2	16	0	0	2	1	2	3	1	0	0	0	0	1	0	0	0	0	1	0
400	0	0	0	1	0	0	0	1	1	0	0	0	0	0	1	0	0	0	4.00	7.00	1.00	9.00	4	7	1	9	3	1	0	2	15	0	1	2	2	3	3	0	1	0	0	0	0	1	0	0	0	1	0
401	0	0	0	1	0	0	0	0	0	1	0	0	0	0	0	0	1	0	3.00	7.00	2.00	9.00	4	6	2	9	1	2	0	2	15	0	0	2	3	3	3	0	0	1	0	0	0	1	0	0	0	1	0
402	0	0	0	1	1	0	0	0	0	1	1	0	0	0	1	0	1	0	5.00	8.00	3.00	8.00	4	7	2	9	2	4	0	2	15	0	1	2	3	3	3	0	0	1	0	0	0	1	0	0	0	1	0
403	0	0	0	1	0	0	0	0	0	0	0	0	1	0	0	0	1	0	2.00	7.00	2.00	8.00	4	8	2	9	1	2	0	2	16	0	0	2	3	3	3	0	0	1	0	0	0	1	0	0	0	1	0
404	0	0	0	1	0	0	0	0	0	0	0	0	1	0	0	0	1	0	2.00	7.00	2.00	8.00	4	8	2	9	1	2	0	2	16	0	0	2	3	3	3	0	0	1	0	0	0	1	0	0	0	1	0
405	0	0	0	0	0	0	0	0	0	0	0	0	0	0	0	0	0	0	3.00	8.00	2.00	9.00	4	8	3	9	0	0	0	2	16	0	0	2	2	1	1	0	1	0	0	1	0	0	0	1	0	0	0
406	0	0	0	1	0	1	0	0	1	0	1	1	1	0	0	1	0	1	5.00	5.00	5.00	5.00	4	8	1	10	3	4	0	2	15	0	0	2	1	2	1	1	0	0	0	0	1	0	0	1	0	0	0
407	0	0	0	0	0	0	0	0	0	0	0	0	1	0	0	1	0	1	1.00	10.00	3.00	10.00	4	6	5	10	0	2	0	2	16	0	0	2	3	3	2	0	0	1	0	0	0	1	0	0	1	0	0
408	1	0	0	0	0	0	0	1	0	0	0	0	0	0	0	0	1	0	3.00	5.00	3.00	4.00	4	7	10	10	2	1	0	2	16	0	1	2	2	3	3	0	1	0	0	0	0	1	0	0	0	1	0
409	1	1	1	1	0	0	0	1	0	1	0	1	1	0	0	1	1	0	6.00	4.00	5.00	5.00	4	6	4	5	5	4	1	2	16	0	0	2	2	2	2	0	1	0	0	0	1	0	0	0	1	0	0
410	1	1	0	1	0	1	0	1	0	1	0	0	0	0	0	0	1	0	4.00	3.00	6.00	5.00	4	5	5	5	5	2	1	2	16	0	0	1	2	2	1	0	1	0	0	0	1	0	0	1	0	0	0
411	1	1	0	1	0	1	0	1	0	1	0	0	0	0	0	0	1	0	4.00	3.00	6.00	5.00	4	5	5	5	5	2	1	2	16	0	0	1	2	2	1	0	1	0	0	0	1	0	0	1	0	0	0
412	1	1	0	1	1	1	0	1	1	1	0	0	1	0	0	0	1	1	6.00	7.00	2.00	8.00	4	6	4	6	7	4	1	2	15	0	1	1	3	3	3	0	0	1	0	0	0	1	0	0	0	1	0
413	1	1	1	1	1	1	0	1	1	1	0	0	1	0	0	0	1	0	6.00	4.00	3.00	6.00	4	6	4	7	8	3	1	2	15	0	1	1	2	3	3	0	1	0	0	0	0	1	0	0	0	1	0
414	0	1	0	1	1	1	0	1	0	0	1	0	0	1	0	0	1	0	5.00	4.00	2.00	7.00	4	5	6	7	5	3	1	2	15	0	0	2	1	3	3	1	0	0	0	0	0	1	0	0	0	1	0
415	1	1	0	1	0	1	0	1	0	1	0	0	1	0	1	0	0	1	4.00	5.00	7.00	7.00	4	6	2	8	5	4	1	2	15	0	0	2	2	2	2	0	1	0	0	0	1	0	0	0	1	0	0
416	1	1	0	1	1	1	0	0	0	1	1	0	1	0	0	0	0	0	4.00	7.00	3.00	7.00	4	7	6	8	5	3	1	2	16	0	0	2	3	3	3	0	0	1	0	0	0	1	0	0	0	1	0
417	0	0	0	1	0	1	0	1	0	1	1	0	1	1	1	0	1	1	3.00	8.00	4.00	7.00	4	6	4	6	3	7	0	4	15	0	1	1	2	3	3	0	1	0	0	0	0	1	0	0	0	1	0
418	1	1	0	1	0	1	0	0	0	1	1	1	1	1	1	1	1	0	2.00	7.00	5.00	7.00	4	6	5	6	4	7	0	4	16	0	0	2	1	3	2	1	0	0	0	0	0	1	0	0	1	0	0
419	0	1	0	1	0	1	0	1	0	1	1	1	1	0	1	0	1	0	4.00	6.00	5.00	7.00	4	6	3	7	4	6	0	4	15	0	0	2	1	3	2	1	0	0	0	0	0	1	0	0	1	0	0
420	1	0	0	1	0	0	0	0	0	1	1	1	1	0	1	0	1	0	4.00	10.00	3.00	10.00	4	4	1	8	2	6	0	4	15	0	0	2	2	3	2	0	1	0	0	0	0	1	0	0	1	0	0
421	1	1	1	1	0	1	1	1	1	1	1	1	1	1	1	0	1	0	5.00	5.00	4.00	5.00	4	8	1	9	8	7	1	4	16	0	0	2	2	2	2	0	1	0	0	0	1	0	0	0	1	0	0
422	1	1	1	1	0	1	1	1	1	1	1	0	1	0	1	1	1	0	2.00	9.00	1.00	10.00	4	8	2	9	8	5	1	4	16	0	0	2	2	2	2	0	1	0	0	0	1	0	0	0	1	0	0
423	0	1	0	0	0	0	0	1	0	0	0	0	0	0	0	0	0	0	3.00	9.00	1.00	10.00	4	2	1	1	2	0	0	2	15	1	0	2	3	2	2	0	0	1	0	0	1	0	0	0	1	0	0
424	0	0	0	0	0	0	0	0	0	0	0	0	0	0	0	0	0	0	4.00	4.00	3.00	5.00	4	3	3	3	0	0	0	2	16	1	0	2	1	2	2	1	0	0	0	0	1	0	0	0	1	0	0
425	0	0	0	0	0	1	0	1	0	0	0	0	0	0	0	1	1	0	6.00	3.00	2.00	8.00	4	6	7	3	2	1	0	2	16	1	0	2	2	3	3	0	1	0	0	0	0	1	0	0	0	1	0
426	1	0	0	0	0	0	0	0	0	0	0	0	0	0	0	0	0	0	5.00	4.00	5.00	5.00	4	5	3	4	1	0	0	2	15	1	1	2	1			1	0	0	0	0	0	0	1	0	0	0	1
427	0	0	0	1	0	0	0	1	0	0	0	0	0	0	0	0	0	0	1.00	1.00	1.00	1.00	4	4	4	4	2	0	0	2	17	1	1	2	1	2	2	1	0	0	0	0	1	0	0	0	1	0	0
428	0	0	1	0	0	0	0	1	0	0	0	0	0	0	0	0	0	0	6.00	4.00	4.00	6.00	4	2	5	4	2	0	0	2	15	1	0	1	3	2	2	0	0	1	0	0	1	0	0	0	1	0	0
429	0	0	0	0	0	0	0	0	0	0	0	0	0	0	0	0	0	0	3.00	8.00	3.00	9.00	4	3	2	5	0	0	0	2	15	1	0	2	2	3	2	0	1	0	0	0	0	1	0	0	1	0	0
430	0	0	0	0	0	0	0	0	0	1	1	0	0	0	1	0	0	0	3.00	7.00	1.00	9.00	4	4	2	5	0	3	0	2	16	1	0	1	1	2	3	1	0	0	0	0	1	0	0	0	0	1	0
431	1	0	1	0	0	0	0	1	0	0	0	0	1	0	1	0	1	0	5.00	6.00	4.00	7.00	4	5	4	5	3	3	0	2	16	1	0	2	2	3	3	0	1	0	0	0	0	1	0	0	0	1	0
432	0	0	0	0	0	0	1	1	0	0	0	0	0	0	0	0	1	0	7.00	5.00	6.00	4.00	4	6	5	5	2	1	0	2	15	1	0	2	2	2	3	0	1	0	0	0	1	0	0	0	0	1	0
433	0	0	0	0	0	0	1	1	0	0	0	0	0	0	0	0	1	0	7.00	5.00	6.00	4.00	4	6	5	5	2	1	0	2	15	1	0	2	2	2	3	0	1	0	0	0	1	0	0	0	0	1	0
434	0	0	0	0	0	0	0	0	0	0	0	0	0	0	0	0	0	0	3.00	6.00	2.00	7.00	4	6	5	5	0	0	0	2	15	1	0	2	2	3	2	0	1	0	0	0	0	1	0	0	1	0	0
435	0	0	0	0	0	0	0	1	0	0	0	0	0	0	0	1	1	0	5.00	3.00	3.00	7.00	4	4	2	6	1	1	0	2	16	1	0	2	2	3	3	0	1	0	0	0	0	1	0	0	0	1	0
436	0	0	0	0	0	0	0	0	0	0	0	0	0	0	1	0	1	0	5.00	5.00	4.00	6.00	4	5	3	6	0	2	0	2	16	1	0	2	2	2	2	0	1	0	0	0	1	0	0	0	1	0	0
437	1	0	0	0	0	1	0	0	0	1	0	0	0	0	1	0	1	0	5.00	5.00	5.00	5.00	4	5	5	6	2	3	0	2	15	1	1	2	1	1	1	1	0	0	0	1	0	0	0	1	0	0	0
438	0	0	0	1	0	0	0	1	0	0	0	0	1	0	0	1	1	0	1.00	9.00	1.00	10.00	4	6	5	6	2	2	0	2	15	1	0	2	2	3	2	0	1	0	0	0	0	1	0	0	1	0	0
439	0	0	0	0	1	0	1	1	0	0	0	0	0	0	0	0	1	0	6.00	7.00	4.00	6.00	4	7	5	6	3	1	0	2	16	1	0	2	2	1	2	0	1	0	0	1	0	0	0	0	1	0	0
440	0	0	0	0	0	0	0	0	0	0	0	0	0	0	0	0	1	0	2.00	4.00	2.00	4.00	4	4	6	6	0	1	0	2	16	1	0	1	2	1	1	0	1	0	0	1	0	0	0	1	0	0	0
441	0	0	0	0	0	0	0	1	0	0	0	0	0	0	0	0	0	0	1.00	9.00	2.00	8.00	4	5	6	6	1	0	0	2	15	1	0	2	1	2	2	1	0	0	0	0	1	0	0	0	1	0	0
442	0	0	0	0	0	0	0	0	0	0	0	0	0	0	0	0	1	0	3.00	3.00	4.00	3.00	4	6	3	7	0	1	0	2	16	1	0	2	2	1	2	0	1	0	0	1	0	0	0	0	1	0	0
443	0	0	0	0	0	0	0	0	0	0	0	0	0	0	0	0	1	0	3.00	3.00	4.00	3.00	4	6	3	7	0	1	0	2	16	1	0	2	2	1	2	0	1	0	0	1	0	0	0	0	1	0	0
444	0	0	0	0	0	0	0	1	0	0	0	0	0	0	0	0	1	0	5.00	4.00	6.00	4.00	4	6	3	7	1	1	0	2	16	1	0	2	1	2	2	1	0	0	0	0	1	0	0	0	1	0	0
445	0	0	0	1	0	1	0	1	0	0	0	0	0	0	0	0	1	0	3.00	7.00	4.00	6.00	4	6	3	7	3	1	0	2	15	1	1	2	2	3	3	0	1	0	0	0	0	1	0	0	0	1	0
446	0	0	0	0	0	1	1	0	0	1	0	0	0	1	0	0	1	0	5.00	6.00	2.00	7.00	4	6	3	7	2	3	0	2	16	1	0	2	1	2	2	1	0	0	0	0	1	0	0	0	1	0	0
447	0	0	0	0	0	1	1	0	0	1	0	0	0	1	0	0	1	0	5.00	6.00	2.00	7.00	4	6	3	7	2	3	0	2	16	1	0	2	1	2	2	1	0	0	0	0	1	0	0	0	1	0	0
448	0	0	0	0	0	0	0	0	0	0	0	0	0	0	0	0	0	0	5.00	5.00	4.00	6.00	4	6	4	7	0	0	0	2	16	1	0	2	3	3	3	0	0	1	0	0	0	1	0	0	0	1	0
449	0	0	0	0	0	0	0	0	0	0	0	0	0	0	0	0	1	0	2.00	3.00	2.00	3.00	4	5	2	8	0	1	0	2	16	1	0	2	2	3	3	0	1	0	0	0	0	1	0	0	0	1	0
450	0	0	0	1	0	0	0	0	0	0	0	0	1	0	1	0	1	0	2.00	7.00	1.00	9.00	4	8	2	9	1	3	0	2	16	1	0	2	2	3	2	0	1	0	0	0	0	1	0	0	1	0	0
451	0	1	0	1	0	0	0	1	0	0	0	0	1	0	0	0	1	0	2.00	9.00	5.00	8.00	4	7	4	9	3	2	0	2	16	1	0	2	1	3	3	1	0	0	0	0	0	1	0	0	0	1	0
452	1	0	0	1	1	1	0	1	0	0	0	0	1	0	1	0	1	0	5.00	5.00	5.00	5.00	4	5	5	5	5	3	1	2	16	1	0	2	2	1	1	0	1	0	0	1	0	0	0	1	0	0	0
453	1	1	1	1	0	0	0	1	0	0	0	0	0	0	1	0	1	0	6.00	4.00	7.00	6.00	4	7	5	6	5	2	1	2	15	1	0	2	2	3	3	0	1	0	0	0	0	1	0	0	0	1	0
454	1	1	1	0	0	0	1	1	0	0	0	1	0	0	1	0	1	0	5.00	8.00	6.00	9.00	4	5	6	7	5	3	1	2	16	1	0	2	1	2	2	1	0	0	0	0	1	0	0	0	1	0	0
455	1	1	1	1	0	1	0	0	0	0	0	1	1	0	0	0	0	0	3.00	7.00	1.00	10.00	4	10	1	10	5	2	1	2	15	1	0	2	1	2	2	1	0	0	0	0	1	0	0	0	1	0	0
456	0	0	0	0	0	1	0	1	0	1	1	1	1	0	1	0	1	0	4.00	6.00	5.00	5.00	4	6	3	7	2	6	0	4	16	1	0	2		3	2	0	0	0	1	0	0	1	0	0	1	0	0
457	0	0	0	1	0	1	0	1	1	0	1	1	1	1	1	1	1	0	1.00	9.00	1.00	9.00	4	7	3	8	4	6	0	4	15	1	1	2	2	2	1	0	1	0	0	0	1	0	0	1	0	0	0
458	1	1	1	1	1	1	1	1	0	1	0	1	1	0	1	0	1	0	2.00	8.00	1.00	10.00	4	6	2	2	8	5	1	4	15	1	0	2	3	2	2	0	0	1	0	0	1	0	0	0	1	0	0
459	1	0	0	0	0	0	0	1	0	0	0	0	0	0	0	0	0	0	5.00	5.00	4.00	5.00	5	2	1	1	2	0	0	2	15	0	1	1	2	2	2	0	1	0	0	0	1	0	0	0	1	0	0
460	1	0	0	0	0	0	0	1	0	0	0	0	0	0	0	0	0	0	5.00	5.00	4.00	5.00	5	2	1	1	2	0	0	2	15	0	1	1	2	2	2	0	1	0	0	0	1	0	0	0	1	0	0
461	0	0	0	0	0	0	0	0	0	0	0	0	0	0	0	1	1	0	5.00	5.00	4.00	6.00	5	5	1	1	0	1	0	2	16	0	0	1	2	3	3	0	1	0	0	0	0	1	0	0	0	1	0
462	1	0	0	1	0	0	0	1	0	0	0	0	0	0	0	0	0	0	5.00	5.00	6.00	4.00	5	1	2	1	3	0	0	2	16	0	0	2	3	3	3	0	0	1	0	0	0	1	0	0	0	1	0
463	0	1	0	0	0	0	0	0	0	0	0	0	0	0	0	0	0	0	8.00	1.00	8.00	1.00	5	2	3	1	1	0	0	2	16	0	0	2	2	3	3	0	1	0	0	0	0	1	0	0	0	1	0
464	0	0	0	0	0	0	1	0	0	0	0	0	0	0	0	0	0	0	4.00	6.00	3.00	6.00	5	5	4	1	1	0	0	2	15	0	0	1	2	3	3	0	1	0	0	0	0	1	0	0	0	1	0
465	0	0	0	0	0	0	0	0	0	0	0	0	0	0	0	0	0	0	6.00	1.00	6.00	1.00	5	1	5	1	0	0	0	2	15	0	1	2	2	1	1	0	1	0	0	1	0	0	0	1	0	0	0
466	0	0	0	0	0	0	0	0	0	0	0	0	0	0	0	0	0	0	6.00	1.00	6.00	1.00	5	1	5	1	0	0	0	2	15	0	1	2	2	1	1	0	1	0	0	1	0	0	0	1	0	0	0
467	0	0	0	0	0	0	1	0	0	0	0	0	0	0	0	0	1	0	5.00	1.00	7.00	1.00	5	1	5	1	1	1	0	2	16	0	0	2	1	3	2	1	0	0	0	0	0	1	0	0	1	0	0
468	0	0	0	0	0	0	1	0	0	0	0	0	0	0	0	0	1	0	5.00	1.00	7.00	1.00	5	1	5	1	1	1	0	2	16	0	0	2	1	3	2	1	0	0	0	0	0	1	0	0	1	0	0
469	0	0	0	0	0	0	0	0	0	0	0	0	0	0	0	0	0	0	10.00	10.00	5.00	5.00	5	1	5	1	0	0	0	2	15	0	0	2	3	3	3	0	0	1	0	0	0	1	0	0	0	1	0
470	0	0	0	0	0	0	0	0	0	0	0	0	0	0	0	0	0	0	3.00	5.00	4.00	7.00	5	1	5	1	0	0	0	2	16	0	0	2		3	3	0	0	0	1	0	0	1	0	0	0	1	0
471	0	0	0	0	0	0	0	0	0	0	0	0	0	0	0	0	1	0	1.00	3.00	1.00	1.00	5	5	3	3	0	1	0	2	15	0	0	2	2	3	3	0	1	0	0	0	0	1	0	0	0	1	0
472	1	1	0	1	0	0	0	1	0	1	0	0	0	1	0	1	1	0	5.00	7.00	9.00	10.00	5	5	3	3	4	3	0	2	15	0	0	2	2	2	2	0	1	0	0	0	1	0	0	0	1	0	0
473	0	0	0	0	0	0	0	0	0	1	0	0	0	0	0	0	0	0	5.00	5.00	3.00	3.00	5	3	4	3	0	1	0	2	16	0	1	2	3	3	3	0	0	1	0	0	0	1	0	0	0	1	0
474	0	1	0	1	0	0	0	1	0	0	0	0	0	0	0	0	1	0	8.00	4.00	5.00	5.00	5	3	4	3	3	1	0	2	16	0	0	1	2	2	2	0	1	0	0	0	1	0	0	0	1	0	0
475	0	1	0	1	0	0	0	1	0	0	0	0	0	0	0	0	1	0	8.00	4.00	5.00	5.00	5	3	4	3	3	1	0	2	16	0	0	1	2	2	2	0	1	0	0	0	1	0	0	0	1	0	0
476	0	0	0	0	0	0	0	0	0	0	0	0	0	0	0	0	0	0	8.00	4.00	5.00	7.00	5	5	5	3	0	0	0	2	15	0	0	2	2	3	3	0	1	0	0	0	0	1	0	0	0	1	0
477	0	0	0	0	0	0	0	0	0	0	0	0	0	0	0	0	0	0	3.00	7.00	2.00	9.00	5	3	6	3	0	0	0	2	14	0	1	1	2	3	3	0	1	0	0	0	0	1	0	0	0	1	0
478	1	0	0	1	0	0	0	0	0	1	1	0	0	0	0	0	0	0	5.00	4.00	7.00	6.00	5	5	7	3	2	2	0	2	16	0	0	1	2	3	2	0	1	0	0	0	0	1	0	0	1	0	0
479	1	0	0	1	0	0	0	1	0	0	0	0	0	0	0	0	1	0	4.00	10.00	4.00	7.00	5	5	7	3	3	1	0	2	16	0	0	1	3	2	1	0	0	1	0	0	1	0	0	1	0	0	0
480	0	0	0	1	0	1	0	1	0	0	0	0	0	0	0	0	0	0	5.00	9.00	3.00	10.00	5	5	7	3	3	0	0	2	16	0	0	1	2	3	2	0	1	0	0	0	0	1	0	0	1	0	0
481	0	0	1	0	0	0	0	1	0	0	0	0	0	0	0	0	0	0	5.00	5.00	5.00	5.00	5	2	1	4	2	0	0	2	17	0	0	2	1	2	1	1	0	0	0	0	1	0	0	1	0	0	0
482	0	1	0	0	0	0	0	0	0	0	0	0	0	0	0	0	1	0	4.00	1.00	2.00	4.00	5	3	3	4	1	1	0	2	16	0	1	2	2	3	3	0	1	0	0	0	0	1	0	0	0	1	0
483	0	0	0	0	0	0	0	0	0	0	0	0	0	0	0	0	0	0	6.00	2.00	3.00	2.00	5	4	3	4	0	0	0	2	15	0	0	2	2	2	3	0	1	0	0	0	1	0	0	0	0	1	0
484	0	0	0	0	0	0	0	0	0	0	0	0	0	0	0	0	0	0	4.00	9.00	1.00	10.00	5	6	4	4	0	0	0	2	16	0	1	2	1	1	1	1	0	0	0	1	0	0	0	1	0	0	0
485	0	0	0	0	0	0	0	0	0	0	0	0	0	0	0	0	0	0	4.00	9.00	1.00	10.00	5	6	4	4	0	0	0	2	16	0	1	2	1	1	1	1	0	0	0	1	0	0	0	1	0	0	0
486	1	1	0	0	0	0	0	1	0	0	1	0	0	0	0	0	0	1	6.00	4.00	9.00	2.00	5	5	6	4	3	2	0	2	16	0	0	1	1	1	1	1	0	0	0	1	0	0	0	1	0	0	0
487	1	0	0	1	0	0	0	1	0	0	1	0	1	0	0	0	1	0	4.00	2.00	4.00	3.00	5	5	6	4	3	3	0	2	15	0	1	2	1	3	2	1	0	0	0	0	0	1	0	0	1	0	0
488	0	0	0	0	0	0	0	1	0	0	0	0	0	0	0	0	1	0	3.00	8.00	2.00	7.00	5	5	2	5	1	1	0	2	15	0	0	2	2	3	3	0	1	0	0	0	0	1	0	0	0	1	0
489	1	1	0	0	0	0	0	0	0	1	1	0	0	0	0	0	0	0	3.00	3.00	2.00	4.00	5	5	3	5	2	2	0	2	15	0	0	2	2	2	3	0	1	0	0	0	1	0	0	0	0	1	0
490	1	0	0	1	0	0	1	1	0	1	0	0	0	0	0	0	0	0	5.00	3.00	5.00	4.00	5	5	3	5	4	1	0	2	16	0	0	2	2	3	3	0	1	0	0	0	0	1	0	0	0	1	0
491	0	0	0	1	0	1	1	0	0	0	0	1	0	0	1	1	0	0	4.00	8.00	3.00	9.00	5	5	3	5	3	2	0	2	16	0	1	2	3	3	2	0	0	1	0	0	0	1	0	0	1	0	0
492	0	0	0	0	0	0	0	0	0	0	0	0	0	0	0	0	0	0	5.00	5.00	4.00	7.00	5	5	4	5	0	0	0	2	15	0	0	1	1	2	2	1	0	0	0	0	1	0	0	0	1	0	0
493	0	0	0	1	0	0	0	1	0	0	0	0	0	0	0	0	1	0	3.00	7.00	4.00	8.00	5	5	4	5	2	1	0	2	16	0	0	2	2	3	3	0	1	0	0	0	0	1	0	0	0	1	0
494	1	0	0	0	0	0	0	0	0	0	0	0	0	0	0	0	1	0	6.00	1.00	4.00	1.00	5	5	5	5	1	1	0	2	16	0	0	2	1	2	3	1	0	0	0	0	1	0	0	0	0	1	0
495	1	0	0	0	0	0	0	0	0	0	0	0	0	0	0	0	1	0	6.00	1.00	4.00	1.00	5	5	5	5	1	1	0	2	16	0	0	2	1	2	3	1	0	0	0	0	1	0	0	0	0	1	0
496	0	0	0	0	0	0	0	0	0	0	0	0	0	0	0	0	0	0	10.00	10.00	10.00	1.00	5	5	5	5	0	0	0	2	15	0	1	1	1	1	1	1	0	0	0	1	0	0	0	1	0	0	0
497	0	0	0	1	0	0	0	0	0	0	0	0	0	0	0	0	0	0	5.00	2.00	7.00	3.00	5	5	5	5	1	0	0	2	15	0	0	2	2	3	3	0	1	0	0	0	0	1	0	0	0	1	0
498	1	0	0	0	0	1	1	1	0	0	0	0	0	0	0	0	0	0	5.00	5.00	7.00	3.00	5	5	5	5	4	0	0	2	16	0	0	1	2			0	1	0	0	0	0	0	1	0	0	0	1
499	0	0	0	0	0	0	0	0	0	0	0	0	0	0	0	0	0	0	7.00	2.00	8.00	3.00	5	5	5	5	0	0	0	2	16	0	0	2	3	3	3	0	0	1	0	0	0	1	0	0	0	1	0
500	0	1	0	0	0	0	0	0	0	0	0	0	0	0	0	0	0	0	1.00	4.00	1.00	4.00	5	5	5	5	1	0	0	2	16	0	0	2	2	2	2	0	1	0	0	0	1	0	0	0	1	0	0
501	0	0	0	0	0	0	0	0	0	1	0	0	1	0	1	0	1	0	4.00	4.00	2.00	4.00	5	5	5	5	0	4	0	2	16	0	1	2	2	3	3	0	1	0	0	0	0	1	0	0	0	1	0
502	0	0	0	0	0	0	0	0	0	0	0	0	0	0	0	0	1	0	2.00	4.00	4.00	4.00	5	5	5	5	0	1	0	2	16	0	0	2	1	3	2	1	0	0	0	0	0	1	0	0	1	0	0
503	0	0	0	0	0	0	0	0	0	0	0	0	0	0	0	0	1	0	5.00	3.00	5.00	4.00	5	5	5	5	0	1	0	2	15	0	0	2	1	3	3	1	0	0	0	0	0	1	0	0	0	1	0
504	0	1	0	0	0	0	0	0	0	1	0	0	0	0	0	0	0	0	6.00	4.00	3.00	5.00	5	5	5	5	1	1	0	2	16	0	0	2	3	3	3	0	0	1	0	0	0	1	0	0	0	1	0
505	0	0	0	0	0	0	0	0	0	0	0	0	0	0	0	0	1	0	2.00	4.00	4.00	5.00	5	5	5	5	0	1	0	2	16	0	0	2	2	3	3	0	1	0	0	0	0	1	0	0	0	1	0
506	0	0	0	0	0	0	0	0	0	1	0	0	0	0	0	0	0	0	4.00	2.00	5.00	5.00	5	5	5	5	0	1	0	2	16	0	1	2	2	3	2	0	1	0	0	0	0	1	0	0	1	0	0
507	1	1	1	0	0	0	0	1	0	0	1	0	1	0	0	0	1	0	9.00	2.00	5.00	5.00	5	5	5	5	4	3	0	2	16	0	0	2	1	2	1	1	0	0	0	0	1	0	0	1	0	0	0
508	1	1	1	0	0	0	0	1	0	0	1	0	1	0	0	0	1	0	9.00	2.00	5.00	5.00	5	5	5	5	4	3	0	2	16	0	0	2	1	2	1	1	0	0	0	0	1	0	0	1	0	0	0
509	0	0	0	0	0	0	0	1	0	0	0	0	0	0	0	0	1	0	5.00	4.00	5.00	5.00	5	5	5	5	1	1	0	2	16	0	0	2	2	3	3	0	1	0	0	0	0	1	0	0	0	1	0
510	0	0	0	1	0	0	0	1	0	1	0	0	1	0	1	0	1	0	6.00	4.00	5.00	5.00	5	5	5	5	2	4	0	2	15	0	0	2	1	2	2	1	0	0	0	0	1	0	0	0	1	0	0
511	0	0	0	1	0	0	0	1	0	1	0	0	1	0	1	0	1	0	6.00	4.00	5.00	5.00	5	5	5	5	2	4	0	2	15	0	0	2	1	2	2	1	0	0	0	0	1	0	0	0	1	0	0
512	0	0	0	0	0	0	0	0	0	0	0	0	0	0	0	0	0	0	3.00	5.00	5.00	5.00	5	5	5	5	0	0	0	2	15	0	0	2	1	3	3	1	0	0	0	0	0	1	0	0	0	1	0
513	0	0	0	0	0	1	0	0	0	0	0	0	0	0	0	0	0	0	5.00	5.00	5.00	5.00	5	5	5	5	1	0	0	2	16	0	0	2	2	2	2	0	1	0	0	0	1	0	0	0	1	0	0
514	0	0	0	0	0	0	0	1	0	1	0	0	1	0	0	0	0	0	5.00	5.00	5.00	5.00	5	5	5	5	1	2	0	2	16	0	0	2	2	3	2	0	1	0	0	0	0	1	0	0	1	0	0
515	1	0	0	0	0	1	0	1	0	1	0	0	0	0	0	0	1	0	5.00	5.00	5.00	5.00	5	5	5	5	3	2	0	2	16	0	0	2	1	1	2	1	0	0	0	1	0	0	0	0	1	0	0
516	0	0	0	0	0	0	0	1	0	1	0	0	0	0	0	0	1	0	5.00	5.00	5.00	5.00	5	5	5	5	1	2	0	2	16	0	0	2	1	3	3	1	0	0	0	0	0	1	0	0	0	1	0
517	0	0	0	0	0	0	0	0	0	1	0	1	0	0	0	0	1	0	5.00	5.00	5.00	5.00	5	5	5	5	0	3	0	2	15	0	1	2	1	1	1	1	0	0	0	1	0	0	0	1	0	0	0
518	0	0	0	1	0	1	0	0	0	1	1	1	0	0	0	0	0	0	4.00	10.00	5.00	5.00	5	5	5	5	2	3	0	2	15	0	0	2	2	2	2	0	1	0	0	0	1	0	0	0	1	0	0
519	0	0	0	1	0	1	0	0	0	1	1	1	0	0	0	0	0	0	4.00	10.00	5.00	5.00	5	5	5	5	2	3	0	2	15	0	0	2	2	2	2	0	1	0	0	0	1	0	0	0	1	0	0
520	0	0	0	1	0	1	0	1	0	1	0	0	0	0	0	0	1	0	6.00	4.00	6.00	5.00	5	5	5	5	3	2	0	2	15	0	0	2	2	2	1	0	1	0	0	0	1	0	0	1	0	0	0
521	0	0	0	1	0	0	0	1	0	0	0	0	0	0	0	0	0	0	6.00	4.00	6.00	5.00	5	5	5	5	2	0	0	2	16	0	0	2	2	2	2	0	1	0	0	0	1	0	0	0	1	0	0
522	0	0	0	1	0	1	0	0	0	0	0	0	0	0	0	0	0	0	5.00	5.00	4.00	6.00	5	5	5	5	2	0	0	2	16	0	0	2	2	3	3	0	1	0	0	0	0	1	0	0	0	1	0
523	0	0	0	0	0	0	0	0	0	0	0	0	0	0	0	0	0	0	4.00	5.00	5.00	6.00	5	5	5	5	0	0	0	2	16	0	0	2	1	2	1	1	0	0	0	0	1	0	0	1	0	0	0
524	0	0	0	0	0	1	0	1	0	0	0	0	0	0	0	0	0	0	5.00	4.00	6.00	6.00	5	5	5	5	2	0	0	2	16	0	1	1	1			1	0	0	0	0	0	0	1	0	0	0	1
525	0	0	0	0	0	1	0	0	0	0	0	0	0	0	0	0	1	0	6.00	6.00	6.00	6.00	5	5	5	5	1	1	0	2	15	0	0	2	1	3	2	1	0	0	0	0	0	1	0	0	1	0	0
526	0	0	0	0	0	0	0	0	0	1	0	0	0	0	0	0	0	0	5.00	5.00	8.00	6.00	5	5	5	5	0	1	0	2	16	0	0	2	2	3	3	0	1	0	0	0	0	1	0	0	0	1	0
527	1	0	0	0	0	0	0	1	0	0	0	0	0	0	0	0	0	0	5.00	5.00	3.00	7.00	5	5	5	5	2	0	0	2	15	0	0	2	1	1	1	1	0	0	0	1	0	0	0	1	0	0	0
528	1	0	0	0	0	0	0	1	0	0	0	0	0	0	0	0	0	0	5.00	5.00	3.00	7.00	5	5	5	5	2	0	0	2	15	0	0	2	1	1	1	1	0	0	0	1	0	0	0	1	0	0	0
529	0	0	0	0	0	0	0	1	0	1	0	0	0	0	0	0	0	0	3.00	7.00	3.00	7.00	5	5	5	5	1	1	0	2	16	0	1	2	1	2	2	1	0	0	0	0	1	0	0	0	1	0	0
530	0	0	0	1	1	0	0	1	0	0	0	0	0	0	0	0	0	0	5.00	6.00	4.00	7.00	5	5	5	5	3	0	0	2	15	0	1	2	2	3	2	0	1	0	0	0	0	1	0	0	1	0	0
531	0	0	0	1	1	1	0	0	0	1	0	0	0	1	0	0	1	0	1.00	8.00	1.00	8.00	5	5	5	5	3	3	0	2	16	0	0	1	1	3	3	1	0	0	0	0	0	1	0	0	0	1	0
532	0	0	0	0	0	0	0	0	0	0	0	0	1	0	0	0	0	0	4.00	6.00	2.00	8.00	5	5	5	5	0	1	0	2	16	0	0	1		2	3	0	0	0	1	0	1	0	0	0	0	1	0
533	0	0	0	0	0	0	0	0	0	0	0	0	0	0	0	1	1	0	2.00	7.00	3.00	8.00	5	5	5	5	0	1	0	2	15	0	0	2	2	3	3	0	1	0	0	0	0	1	0	0	0	1	0
534	1	0	0	0	0	1	0	1	0	0	0	0	0	0	1	0	1	0	5.00	3.00	5.00	8.00	5	5	5	5	3	2	0	2	15	0	0	2	2	2	2	0	1	0	0	0	1	0	0	0	1	0	0
535	1	0	0	0	0	1	0	1	0	0	0	0	0	0	1	0	1	0	5.00	3.00	5.00	8.00	5	5	5	5	3	2	0	2	15	0	0	2	2	2	2	0	1	0	0	0	1	0	0	0	1	0	0
536	0	0	0	0	0	0	0	1	0	0	0	0	0	0	0	0	1	0	4.00	6.00	5.00	8.00	5	5	5	5	1	1	0	2	15	0	0	2	2	3	2	0	1	0	0	0	0	1	0	0	1	0	0
537	0	0	0	0	0	0	0	0	0	1	0	0	0	0	0	0	0	0	6.00	8.00	6.00	8.00	5	5	5	5	0	1	0	2	15	0	1	2	2	2	2	0	1	0	0	0	1	0	0	0	1	0	0
538	0	0	0	0	0	0	0	0	0	1	0	0	0	0	0	0	0	0	6.00	8.00	6.00	8.00	5	5	5	5	0	1	0	2	15	0	1	2	2	2	2	0	1	0	0	0	1	0	0	0	1	0	0
539	0	0	0	0	0	0	0	1	0	0	0	0	0	0	0	0	1	0	1.00	9.00	1.00	9.00	5	5	5	5	1	1	0	2	16	0	0	2	2	2	2	0	1	0	0	0	1	0	0	0	1	0	0
540	0	0	0	0	0	0	0	0	0	0	0	0	0	0	0	1	1	0	2.00	8.00	2.00	9.00	5	5	5	5	0	1	0	2	15	0	0	2	3	2	2	0	0	1	0	0	1	0	0	0	1	0	0
541	1	0	0	0	0	0	0	0	0	0	0	0	0	0	0	0	1	0	2.00	9.00	2.00	9.00	5	5	5	5	1	1	0	2	16	0	0	2	2	3	3	0	1	0	0	0	0	1	0	0	0	1	0
542	0	0	0	0	0	0	0	0	0	0	0	0	0	0	0	0	0	0	1.00	10.00	1.00	10.00	5	5	5	5	0	0	0	2	16	0	0	2	2	3	3	0	1	0	0	0	0	1	0	0	0	1	0
543	0	0	0	0	0	0	0	0	0	0	0	0	0	0	0	0	0	0	1.00	10.00	1.00	10.00	5	5	5	5	0	0	0	2	15	0	1	2	1	2	2	1	0	0	0	0	1	0	0	0	1	0	0
544	0	0	0	0	0	0	0	0	0	0	0	0	0	0	0	0	0	0	1.00	10.00	1.00	10.00	5	5	5	5	0	0	0	2	15	0	1	2	1	2	2	1	0	0	0	0	1	0	0	0	1	0	0
545	1	0	0	1	0	0	0	1	1	0	1	0	0	0	0	0	1	0	1.00	10.00	1.00	10.00	5	5	5	5	4	2	0	2	16	0	0	2	1	1	3	1	0	0	0	1	0	0	0	0	0	1	0
546	0	0	0	0	0	0	0	0	0	0	0	0	0	0	0	0	1	1	4.00	6.00	4.00	6.00	5	6	6	5	0	2	0	2	16	0	0	2	2	2	2	0	1	0	0	0	1	0	0	0	1	0	0
547	1	0	0	0	0	0	0	0	0	0	0	0	0	0	0	0	0	0	5.00	5.00	5.00	6.00	5	5	3	6	1	0	0	2	16	0	0	2	1	2	3	1	0	0	0	0	1	0	0	0	0	1	0
548	0	0	0	0	0	0	0	0	0	0	0	0	0	0	0	0	0	0	5.00	5.00	3.00	7.00	5	5	3	6	0	0	0	2	16	0	0	2	1	2	2	1	0	0	0	0	1	0	0	0	1	0	0
549	0	0	0	0	0	0	0	0	0	0	0	0	0	0	0	0	0	0	5.00	5.00	3.00	7.00	5	5	3	6	0	0	0	2	16	0	0	2	1	2	2	1	0	0	0	0	1	0	0	0	1	0	0
550	1	0	0	1	0	1	0	1	0	0	0	0	0	0	0	0	1	0	3.00	5.00	1.00	8.00	5	5	3	6	4	1	0	2	16	0	0	2	1	2	2	1	0	0	0	0	1	0	0	0	1	0	0
551	1	0	0	1	0	1	0	1	0	0	0	0	0	0	0	0	1	0	3.00	5.00	1.00	8.00	5	5	3	6	4	1	0	2	16	0	0	2	1	2	2	1	0	0	0	0	1	0	0	0	1	0	0
552	1	1	0	1	0	0	0	1	0	1	0	0	0	1	1	0	0	0	3.00	7.00	2.00	8.00	5	5	3	6	4	3	0	2	16	0	0	1	2	2	2	0	1	0	0	0	1	0	0	0	1	0	0
553	0	0	0	0	0	0	0	0	0	0	0	0	0	0	0	0	1	0	5.00	5.00	3.00	7.00	5	4	4	6	0	1	0	2	16	0	0	2	2	3	3	0	1	0	0	0	0	1	0	0	0	1	0
554	1	0	0	0	0	0	0	0	0	1	0	0	0	0	0	0	0	0	6.00	4.00	5.00	5.00	5	5	4	6	1	1	0	2	16	0	0	2	3	3	3	0	0	1	0	0	0	1	0	0	0	1	0
555	0	0	0	0	0	0	0	0	0	0	0	0	0	0	0	0	0	0	4.00	6.00	5.00	5.00	5	5	4	6	0	0	0	2	16	0	0	2	2	3	3	0	1	0	0	0	0	1	0	0	0	1	0
556	1	1	0	0	0	0	1	0	0	0	0	0	1	1	0	0	1	0	7.00	4.00	6.00	5.00	5	5	4	6	3	3	0	2	15	0	1	1	1	3	3	1	0	0	0	0	0	1	0	0	0	1	0
557	0	0	0	0	0	0	0	0	0	0	0	0	0	0	0	0	0	0	5.00	5.00	3.00	7.00	5	5	4	6	0	0	0	2	16	0	0	2	2	3	3	0	1	0	0	0	0	1	0	0	0	1	0
558	1	1	0	1	0	1	0	0	0	1	1	0	1	0	1	0	0	0	2.00	7.00	2.00	8.00	5	5	4	6	4	4	0	2	16	0	1	2	2	2	2	0	1	0	0	0	1	0	0	0	1	0	0
559	0	1	1	1	0	0	0	0	0	0	1	1	1	0	0	0	0	0	1.00	8.00	1.00	10.00	5	5	4	6	3	3	0	2	15	0	1	1	2	2	2	0	1	0	0	0	1	0	0	0	1	0	0
560	1	1	0	0	0	0	0	1	0	0	0	0	0	0	0	0	1	0	6.00	6.00	4.00	7.00	5	5	5	6	3	1	0	2	16	0	0	2	2	2	2	0	1	0	0	0	1	0	0	0	1	0	0
561	0	0	0	0	0	0	0	0	0	0	0	0	0	0	0	0	0	0	2.00	4.00	2.00	5.00	5	5	6	6	0	0	0	2	16	0	0	2	2	2	2	0	1	0	0	0	1	0	0	0	1	0	0
562	0	0	0	0	1	0	1	0	0	0	0	0	1	0	0	0	0	0	1.00	5.00	5.00	5.00	5	5	6	6	2	1	0	2	16	0	0	2	2	3	3	0	1	0	0	0	0	1	0	0	0	1	0
563	1	0	0	1	0	1	0	0	0	0	0	0	0	0	0	1	0	0	3.00	5.00	6.00	8.00	5	5	6	6	3	0	0	2	16	0	0	2	2	2	2	0	1	0	0	0	1	0	0	0	1	0	0
564	0	0	0	0	0	0	0	1	0	1	0	0	0	1	0	0	0	1	5.00	4.00	5.00	5.00	5	6	1	7	1	3	0	2	15	0	0	2	2	3	3	0	1	0	0	0	0	1	0	0	0	1	0
565	0	0	0	0	0	0	0	0	0	0	0	0	0	0	0	0	0	0	4.00	6.00	5.00	5.00	5	5	2	7	0	0	0	2	16	0	0	2	2	3	1	0	1	0	0	0	0	1	0	1	0	0	0
566	0	0	0	0	0	0	0	0	0	1	0	0	1	0	1	0	0	0	7.00	3.00	6.00	4.00	5	5	3	7	0	3	0	2	16	0	0	2	3	2	2	0	0	1	0	0	1	0	0	0	1	0	0
567	0	0	0	0	0	0	0	0	0	1	0	0	1	0	1	0	0	0	7.00	3.00	6.00	4.00	5	5	3	7	0	3	0	2	16	0	0	2	3	2	2	0	0	1	0	0	1	0	0	0	1	0	0
568	0	0	1	0	0	0	0	1	0	0	0	0	0	0	0	0	0	0	9.00	4.00	8.00	5.00	5	5	3	7	2	0	0	2	16	0	0	2	2	3	3	0	1	0	0	0	0	1	0	0	0	1	0
569	0	0	0	1	0	0	0	1	0	0	0	0	0	1	0	0	1	0	6.00	5.00	5.00	6.00	5	5	3	7	2	2	0	2	15	0	0	1	2	2	2	0	1	0	0	0	1	0	0	0	1	0	0
570	1	0	0	1	0	0	0	0	0	0	0	0	0	0	0	0	0	0	4.00	8.00	1.00	10.00	5	5	3	7	2	0	0	2	15	0	0	2	3	3	2	0	0	1	0	0	0	1	0	0	1	0	0
571	0	1	0	0	0	1	0	0	0	0	0	0	0	0	0	0	1	1	2.00	9.00	1.00	10.00	5	7	1	8	2	2	0	2	15	0	0	2	2	2	1	0	1	0	0	0	1	0	0	1	0	0	0
572	0	0	0	0	0	0	0	0	0	0	1	0	1	0	0	0	0	1	1.00	10.00	5.00	5.00	5	6	2	8	0	3	0	2	15	0	0	2	1	3	3	1	0	0	0	0	0	1	0	0	0	1	0
573	1	0	0	0	0	0	0	0	0	1	0	0	1	0	0	0	0	0	5.00	5.00	1.00	6.00	5	7	3	8	1	2	0	2	16	0	0	2	2	3	3	0	1	0	0	0	0	1	0	0	0	1	0
574	0	0	0	0	0	0	0	0	0	0	0	0	0	0	0	0	0	0	2.00	6.00	5.00	5.00	5	8	3	8	0	0	0	2	16	0	0	2	2	3	3	0	1	0	0	0	0	1	0	0	0	1	0
575	1	1	0	1	0	1	0	0	0	0	0	0	1	1	0	0	1	0	4.00	6.00	5.00	7.00	5	5	4	8	4	3	0	2	16	0	1	2	1	2	1	1	0	0	0	0	1	0	0	1	0	0	0
576	1	1	0	1	0	1	0	0	0	0	0	0	1	1	0	0	1	0	4.00	6.00	5.00	7.00	5	5	4	8	4	3	0	2	16	0	1	2	1	2	1	1	0	0	0	0	1	0	0	1	0	0	0
577	0	0	0	0	0	0	0	1	0	0	0	0	0	0	0	0	0	0	6.00	5.00	2.00	8.00	5	7	5	8	1	0	0	2	16	0	1	2	2	3	3	0	1	0	0	0	0	1	0	0	0	1	0
578	0	0	0	1	0	0	0	1	0	0	0	0	1	0	0	0	1	0	6.00	3.00	4.00	4.00	5	4	7	8	2	2	0	2	16	0	0	2	1	3	3	1	0	0	0	0	0	1	0	0	0	1	0
579	1	1	0	1	0	1	0	0	0	1	0	0	0	0	1	0	1	0	5.00	8.00	6.00	7.00	5	6	7	8	4	3	0	2	15	0	1	2	2	2	2	0	1	0	0	0	1	0	0	0	1	0	0
580	1	0	0	0	0	0	0	1	0	1	0	0	0	0	0	0	1	0	2.00	5.00	2.00	5.00	5	5	1	9	2	2	0	2	16	0	0	2	1	3	2	1	0	0	0	0	0	1	0	0	1	0	0
581	0	0	0	0	0	0	0	0	0	0	0	0	1	0	0	0	1	0	2.00	9.00	1.00	10.00	5	7	8	9	0	2	0	2	15	0	0	2	2	3	2	0	1	0	0	0	0	1	0	0	1	0	0
582	1	1	1	1	0	0	0	1	0	1	0	0	0	0	1	1	1	0	4.00	5.00	6.00	5.00	5	5	7	3	5	3	1	2	15	0	0	2	2	3	3	0	1	0	0	0	0	1	0	0	0	1	0
583	1	0	1	0	1	1	0	0	1	0	0	0	1	0	1	0	1	0	10.00	2.00	10.00	2.00	5	5	5	5	5	3	1	2	16	0	0	2	3	2	2	0	0	1	0	0	1	0	0	0	1	0	0
584	1	1	1	0	1	0	1	0	0	1	0	0	0	0	0	0	1	0	2.00	3.00	2.00	3.00	5	5	5	5	5	2	1	2	15	0	0	1	1	3	3	1	0	0	0	0	0	1	0	0	0	1	0
585	1	1	1	1	1	1	1	1	0	1	0	0	0	1	1	1	0	0	10.00	2.00	5.00	5.00	5	5	5	5	8	3	1	2	15	0	0	2	2	3	3	0	1	0	0	0	0	1	0	0	0	1	0
586	1	1	1	0	1	0	0	1	0	0	0	0	0	0	0	0	1	0	5.00	5.00	1.00	7.00	5	5	5	5	5	1	1	2	16	0	1	1	2	2	1	0	1	0	0	0	1	0	0	1	0	0	0
587	1	0	0	1	1	0	1	1	0	0	0	0	0	0	0	0	0	0	5.00	5.00	4.00	7.00	5	5	5	5	5	0	1	2	15	0	1	1	1	2	3	1	0	0	0	0	1	0	0	0	0	1	0
588	1	1	1	1	1	1	1	1	1	1	0	0	1	0	0	1	1	1	10.00	1.00	10.00	1.00	5	6	8	5	9	4	1	2	16	0	0	1		2	3	0	0	0	1	0	1	0	0	0	0	1	0
589	1	1	0	1	1	0	0	1	0	1	0	0	1	0	1	0	1	0	4.00	2.00	6.00	3.00	5	5	4	6	5	4	1	2	16	0	1	2	3	1	1	0	0	1	0	1	0	0	0	1	0	0	0
590	1	1	1	0	0	0	1	1	0	0	0	0	0	0	0	0	1	0	5.00	5.00	3.00	6.00	5	5	4	6	5	1	1	2	16	0	0	2	2	3	3	0	1	0	0	0	0	1	0	0	0	1	0
591	0	1	1	1	0	1	0	1	1	0	0	0	0	0	0	0	0	0	1.00	10.00	2.00	9.00	5	5	4	6	6	0	1	2	16	0	0	2	2	3	3	0	1	0	0	0	0	1	0	0	0	1	0
592	0	1	1	1	0	1	0	1	1	0	0	0	0	0	0	0	0	0	1.00	10.00	2.00	9.00	5	5	4	6	6	0	1	2	16	0	0	2	2	3	3	0	1	0	0	0	0	1	0	0	0	1	0
593	0	0	0	1	0	0	0	1	0	1	0	0	1	1	1	0	1	0	5.00	5.00	4.00	6.00	5	5	6	4	2	5	0	4	15	0	0	2	1	2	1	1	0	0	0	0	1	0	0	1	0	0	0
594	0	0	0	0	0	0	0	0	0	1	1	1	0	0	1	0	1	1	3.00	3.00	3.00	3.00	5	5	5	5	0	6	0	4	16	0	0	2	2	1	3	0	1	0	0	1	0	0	0	0	0	1	0
595	0	0	0	0	0	0	0	0	0	1	1	1	1	1	1	1	1	1	3.00	4.00	4.00	3.00	5	5	5	5	0	8	0	4	16	0	0	2	2	2	3	0	1	0	0	0	1	0	0	0	0	1	0
596	1	0	0	0	0	0	0	0	0	1	1	1	1	1	1	1	1	1	5.00	2.00	6.00	4.00	5	5	5	5	1	8	0	4	16	0	0	2	1	3	3	1	0	0	0	0	0	1	0	0	0	1	0
597	1	0	0	0	0	1	0	0	0	1	1	1	0	0	1	0	1	0	5.00	6.00	5.00	8.00	5	5	5	5	2	5	0	4	15	0	0	2	2	3	2	0	1	0	0	0	0	1	0	0	1	0	0
598	1	1	0	0	1	0	0	0	0	1	1	1	1	1	1	1	1	1	2.00	8.00	1.00	9.00	5	5	5	5	3	8	0	4	16	0	0	2	2	2	2	0	1	0	0	0	1	0	0	0	1	0	0
599	0	0	0	0	0	0	0	0	0	1	1	1	1	1	1	0	1	1	5.00	5.00	4.00	6.00	5	5	4	6	0	8	0	4	16	0	0	1	1	2	2	1	0	0	0	0	1	0	0	0	1	0	0
600	1	0	0	1	0	1	0	0	0	0	1	1	1	0	1	0	1	0	5.00	5.00	4.00	6.00	5	5	3	7	3	5	0	4	16	0	1	2	2	2	2	0	1	0	0	0	1	0	0	0	1	0	0
601	0	0	0	0	0	1	0	0	0	1	1	1	1	0	0	1	1	0	7.00	5.00	3.00	2.00	5	7	5	7	1	5	0	4	16	0	0	2	2	2	2	0	1	0	0	0	1	0	0	0	1	0	0
602	0	0	0	0	0	0	0	1	0	0	1	0	1	0	1	0	1	1	2.00	8.00	1.00	9.00	5	8	2	9	1	5	0	4	15	0	0	2	1	1	2	1	0	0	0	1	0	0	0	0	1	0	0
603	0	0	0	0	0	0	0	1	0	0	1	0	1	0	1	0	1	1	2.00	8.00	1.00	9.00	5	8	2	9	1	5	0	4	15	0	0	2	1	1	2	1	0	0	0	1	0	0	0	0	1	0	0
604	1	0	1	1	0	0	1	1	0	1	1	1	1	1	1	1	1	0	5.00	2.00	5.00	10.00	5	5	2	3	5	7	1	4	16	0	0	2		1	1	0	0	0	1	1	0	0	0	1	0	0	0
605	1	1	1	1	0	1	0	1	0	1	1	1	1	1	1	1	1	1	1.00	6.00	1.00	9.00	5	10	5	3	6	8	1	4	15	0	0	2	1	3	3	1	0	0	0	0	0	1	0	0	0	1	0
606	1	0	1	1	1	1	0	1	1	1	1	0	1	0	1	0	1	1	6.00	7.00	4.00	6.00	5	5	5	5	7	6	1	4	17	0	0	1	2	2	2	0	1	0	0	0	1	0	0	0	1	0	0
607	0	1	1	1	0	1	1	1	0	1	1	0	1	0	1	0	1	0	4.00	7.00	3.00	10.00	5	4	4	6	6	5	1	4	16	0	0	2	1	2	2	1	0	0	0	0	1	0	0	0	1	0	0
608	0	1	1	1	0	1	1	1	0	1	1	0	1	0	1	0	1	0	4.00	7.00	3.00	10.00	5	4	4	6	6	5	1	4	16	0	0	2	1	2	2	1	0	0	0	0	1	0	0	0	1	0	0
609	1	1	1	1	1	1	0	0	0	1	1	1	1	0	1	1	1	0	7.00	2.00	7.00	3.00	5	5	4	6	6	6	1	4	15	0	0	2	2	3	3	0	1	0	0	0	0	1	0	0	0	1	0
610	1	1	1	1	1	1	0	0	0	1	1	1	1	0	1	1	1	0	7.00	2.00	7.00	3.00	5	5	4	6	6	6	1	4	15	0	0	2	2	3	3	0	1	0	0	0	0	1	0	0	0	1	0
611	1	1	0	1	1	0	0	1	0	1	1	1	1	0	0	0	1	1	6.00	6.00	6.00	5.00	5	5	5	6	5	6	1	4	15	0	0	2	2	3	3	0	1	0	0	0	0	1	0	0	0	1	0
612	0	1	1	1	1	1	1	1	0	1	1	1	1	0	0	1	1	0	4.00	7.00	4.00	8.00	5	6	5	6	7	5	1	4	16	0	0	1	2	3	3	0	1	0	0	0	0	1	0	0	0	1	0
613	1	1	1	1	1	0	0	1	0	1	1	1	1	1	0	0	0	1	10.00	1.00	10.00	1.00	5	6	4	7	6	6	1	4	16	0	1	1	1	1	1	1	0	0	0	1	0	0	0	1	0	0	0
614	1	1	1	1	1	1	0	1	1	1	1	1	1	1	1	1	1	1	10.00	1.00	10.00	1.00	5	4	6	7	8	8	1	4	15	0	0	1	1	1	1	1	0	0	0	1	0	0	0	1	0	0	0
615	0	0	0	0	0	0	0	0	0	0	1	1	1	0	0	0	1	0	1.00	8.00	2.00	8.00	5	9	2	1	0	4	0	2	15	1	0	2	1	1	1	1	0	0	0	1	0	0	0	1	0	0	0
616	0	0	0	0	0	0	0	0	0	0	0	0	0	0	0	0	1	0	3.00	1.00	3.00	1.00	5	1	5	1	0	1	0	2	15	1	0	1	2	2	2	0	1	0	0	0	1	0	0	0	1	0	0
617	0	0	0	0	0	0	0	0	0	0	0	0	0	0	0	1	0	0	3.00	1.00	3.00	1.00	5	1	5	1	0	0	0	2	15	1	0	2	1	2	2	1	0	0	0	0	1	0	0	0	1	0	0
618	0	0	0	0	0	0	0	0	0	0	0	0	0	0	0	1	0	0	3.00	1.00	3.00	1.00	5	1	5	1	0	0	0	2	15	1	0	2	1	2	2	1	0	0	0	0	1	0	0	0	1	0	0
619	0	0	0	0	0	0	0	0	0	0	0	0	0	0	0	0	0	0	4.00	3.00	3.00	2.00	5	3	5	1	0	0	0	2	16	1	1	1	2	3	3	0	1	0	0	0	0	1	0	0	0	1	0
620	0	0	0	0	0	0	0	1	0	0	0	0	0	0	0	0	1	0	5.00	5.00	5.00	5.00	5	2	3	2	1	1	0	2	16	1	0	2	1	3	2	1	0	0	0	0	0	1	0	0	1	0	0
621	0	0	0	0	0	0	0	1	0	0	0	0	0	0	0	0	1	0	5.00	1.00	5.00	1.00	5	1	5	2	1	1	0	2	16	1	0	2	1	2	2	1	0	0	0	0	1	0	0	0	1	0	0
622	0	0	0	0	0	1	0	1	0	0	0	0	0	0	0	0	1	0	5.00	5.00	5.00	5.00	5	2	5	2	2	1	0	2	16	1	0	2	3	3	2	0	0	1	0	0	0	1	0	0	1	0	0
623	0	0	0	0	0	0	0	1	0	0	0	0	0	0	0	0	1	0	2.00	1.00	3.00	2.00	5	5	3	3	1	1	0	2	15	1	0	2	3	3	3	0	0	1	0	0	0	1	0	0	0	1	0
624	0	0	0	0	0	0	0	1	0	1	0	0	0	0	0	0	1	0	5.00	5.00	5.00	5.00	5	2	5	3	1	2	0	2	15	1	0	2	3	2	2	0	0	1	0	0	1	0	0	0	1	0	0
625	1	1	0	0	0	1	0	1	0	0	0	0	0	0	0	0	1	0	3.00	7.00	2.00	8.00	5	3	5	3	4	1	0	2	16	1	0	2	2	2	1	0	1	0	0	0	1	0	0	1	0	0	0
626	0	0	0	0	0	0	0	1	0	0	0	1	0	0	1	0	1	0	5.00	5.00	6.00	4.00	5	5	3	4	1	3	0	2	16	1	0	1	2	3	3	0	1	0	0	0	0	1	0	0	0	1	0
627	0	0	0	0	0	1	0	1	0	1	0	0	0	0	0	1	1	0	4.00	4.00	4.00	6.00	5	3	4	4	2	2	0	2	16	1	0	2	2	2	2	0	1	0	0	0	1	0	0	0	1	0	0
628	0	0	0	0	0	1	0	1	0	1	0	0	0	0	0	1	1	0	4.00	4.00	4.00	6.00	5	3	4	4	2	2	0	2	16	1	0	2	2	2	2	0	1	0	0	0	1	0	0	0	1	0	0
629	0	0	0	0	0	0	0	0	0	0	0	0	1	0	0	0	1	0	1.00	1.00	5.00	6.00	5	5	4	4	0	2	0	2	16	1	0	1	1	3	3	1	0	0	0	0	0	1	0	0	0	1	0
630	0	0	0	0	0	0	0	1	0	0	0	0	0	0	0	0	0	0	1.00	1.00	1.00	1.00	5	4	5	4	1	0	0	2	16	1	0	2	1	2	2	1	0	0	0	0	1	0	0	0	1	0	0
631	1	1	0	0	0	1	0	1	0	0	0	0	0	0	0	0	1	0	8.00	2.00	5.00	2.00	5	4	5	4	4	1	0	2	16	1	0	2	2	2	2	0	1	0	0	0	1	0	0	0	1	0	0
632	0	0	0	1	0	0	0	1	0	1	0	0	0	0	0	0	0	0	4.44	5.04	4.09	5.76	5	5	6	4	2	1	0	2	15	1	0	2	1	2	2	1	0	0	0	0	1	0	0	0	1	0	0
633	0	0	0	0	0	0	0	1	0	0	0	0	0	0	0	0	1	0	6.00	7.00	7.00	8.00	5	5	6	4	1	1	0	2	16	1	0	2	2	2	2	0	1	0	0	0	1	0	0	0	1	0	0
634	0	0	0	0	0	0	0	1	0	0	0	0	0	0	0	0	1	0	5.00	5.00	5.00	5.00	5	5	7	4	1	1	0	2	15	1	0	1	1	2	2	1	0	0	0	0	1	0	0	0	1	0	0
635	0	0	0	0	0	0	0	1	0	0	0	0	0	0	1	0	1	0	6.00	4.00	5.00	5.00	5	5	4	5	1	2	0	2	15	1	0	2	1	3	3	1	0	0	0	0	0	1	0	0	0	1	0
636	0	0	0	0	0	0	0	1	0	0	0	0	0	0	0	0	0	0	6.00	3.00	3.00	7.00	5	1	5	5	1	0	0	2	15	1	0	2	1	2	2	1	0	0	0	0	1	0	0	0	1	0	0
637	0	0	0	0	0	0	0	1	0	0	0	0	0	0	0	0	0	0	6.00	3.00	3.00	7.00	5	1	5	5	1	0	0	2	15	1	0	2	1	2	2	1	0	0	0	0	1	0	0	0	1	0	0
638	0	0	0	0	0	0	0	0	0	0	0	0	0	0	0	0	0	0	1.00	1.00	1.00	1.00	5	5	5	5	0	0	0	2	16	1	0	2	2	2	2	0	1	0	0	0	1	0	0	0	1	0	0
639	0	0	0	0	0	0	0	0	0	0	0	0	0	0	0	0	0	0	2.00	2.00	2.00	2.00	5	5	5	5	0	0	0	2	15	1	0	2	2	2	2	0	1	0	0	0	1	0	0	0	1	0	0
640	1	1	0	0	0	0	0	1	0	0	0	0	0	0	1	0	1	0	3.00	3.00	2.00	2.00	5	5	5	5	3	2	0	2	15	1	0	2	2	3	2	0	1	0	0	0	0	1	0	0	1	0	0
641	0	0	0	0	0	0	0	1	0	0	0	0	0	0	0	0	1	0	3.00	2.00	3.00	2.00	5	5	5	5	1	1	0	2	16	1	0	2	2	2	2	0	1	0	0	0	1	0	0	0	1	0	0
642	0	1	0	0	0	0	1	1	0	0	1	0	0	0	0	0	0	0	5.00	4.00	7.00	2.00	5	5	5	5	3	1	0	2	16	1	0	2	1	2	2	1	0	0	0	0	1	0	0	0	1	0	0
643	1	1	0	0	0	0	0	0	0	0	0	1	0	0	0	0	0	0	5.00	6.00	3.00	4.00	5	5	5	5	2	1	0	2	16	1	1	2	2	2	2	0	1	0	0	0	1	0	0	0	1	0	0
644	0	0	0	0	0	1	0	0	0	0	0	0	0	0	0	0	0	0	5.00	4.00	5.00	4.00	5	5	5	5	1	0	0	2	15	1	0	2	2	2	2	0	1	0	0	0	1	0	0	0	1	0	0
645	0	0	0	0	0	0	0	0	0	0	0	0	0	0	0	0	0	0	1.00	1.00	6.00	4.00	5	5	5	5	0	0	0	2	15	1	1	1	1	2	2	1	0	0	0	0	1	0	0	0	1	0	0
646	1	0	0	1	0	0	0	1	0	0	0	0	0	0	0	0	1	0	4.00	5.00	2.00	5.00	5	5	5	5	3	1	0	2	15	1	0	2	1	2	2	1	0	0	0	0	1	0	0	0	1	0	0
647	0	0	0	0	0	0	0	1	0	1	1	1	0	0	0	1	0	1	5.00	5.00	4.00	5.00	5	5	5	5	1	4	0	2	16	1	0	2	2	2	1	0	1	0	0	0	1	0	0	1	0	0	0
648	0	0	0	0	0	0	0	0	0	0	0	0	0	0	0	0	1	0	4.00	5.00	5.00	5.00	5	5	5	5	0	1	0	2	16	1	0	2	2	2	3	0	1	0	0	0	1	0	0	0	0	1	0
649	0	1	0	0	0	1	0	0	0	0	0	0	0	0	0	0	1	0	5.00	5.00	5.00	5.00	5	5	5	5	2	1	0	2	15	1	0	2	2	3	3	0	1	0	0	0	0	1	0	0	0	1	0
650	0	0	0	0	0	0	0	0	0	0	0	0	1	0	1	0	1	0	5.00	5.00	5.00	5.00	5	5	5	5	0	3	0	2	16	1	0	2	2	3	3	0	1	0	0	0	0	1	0	0	0	1	0
651	0	0	0	0	0	0	0	0	0	0	0	0	0	0	0	0	0	0	3.00	7.00	5.00	5.00	5	5	5	5	0	0	0	2	16	1	0	2	2	3	3	0	1	0	0	0	0	1	0	0	0	1	0
652	0	0	0	1	0	0	0	0	0	0	0	0	1	0	0	0	0	0	8.00	4.00	6.00	5.00	5	5	5	5	1	1	0	2	16	1	0	2	2	3	3	0	1	0	0	0	0	1	0	0	0	1	0
653	0	1	0	0	0	0	0	1	0	0	0	0	0	0	0	0	1	0	10.00	5.00	10.00	5.00	5	5	5	5	2	1	0	2	16	1	1	2	2	1	1	0	1	0	0	1	0	0	0	1	0	0	0
654	0	1	0	0	0	0	0	1	0	0	0	0	0	0	0	0	1	0	10.00	5.00	10.00	5.00	5	5	5	5	2	1	0	2	16	1	1	2	2	1	1	0	1	0	0	1	0	0	0	1	0	0	0
655	0	0	0	0	0	0	0	1	0	0	0	0	0	0	0	0	0	0	5.00	3.00	3.00	6.00	5	5	5	5	1	0	0	2	15	1	0	2	2	3	3	0	1	0	0	0	0	1	0	0	0	1	0
656	0	0	0	0	0	0	0	1	0	0	0	0	0	0	0	0	0	0	3.00	5.00	3.00	6.00	5	5	5	5	1	0	0	2	16	1	0	2	2	2	3	0	1	0	0	0	1	0	0	0	0	1	0
657	0	0	0	0	0	0	0	1	0	0	0	0	0	0	0	0	0	0	5.00	5.00	4.00	6.00	5	5	5	5	1	0	0	2	15	1	0	2	2	3	2	0	1	0	0	0	0	1	0	0	1	0	0
658	1	0	0	0	0	0	0	0	0	1	0	0	0	1	0	0	1	1	5.00	6.00	4.00	6.00	5	5	5	5	1	4	0	2	16	1	0	2		2	2	0	0	0	1	0	1	0	0	0	1	0	0
659	1	1	0	1	0	0	0	0	0	0	1	0	1	0	1	0	1	0	6.00	5.00	5.00	7.00	5	5	5	5	3	4	0	2	16	1	1	1	1	2	3	1	0	0	0	0	1	0	0	0	0	1	0
660	0	1	1	0	1	0	0	1	0	1	0	1	0	0	1	1	1	0	4.00	8.00	6.00	7.00	5	5	5	5	4	4	0	2	15	1	0	2	2	3	3	0	1	0	0	0	0	1	0	0	0	1	0
661	0	0	0	0	0	0	0	0	0	0	0	0	0	0	0	0	0	0	2.00	5.00	2.00	8.00	5	5	5	5	0	0	0	2	16	1	0	2	1	2	2	1	0	0	0	0	1	0	0	0	1	0	0
662	0	0	0	1	0	1	0	1	0	1	1	0	0	0	0	0	0	0	3.00	7.00	3.00	8.00	5	5	5	5	3	2	0	2	15	1	0	2	2	3	3	0	1	0	0	0	0	1	0	0	0	1	0
663	1	0	0	0	0	0	0	1	0	1	1	1	0	0	0	0	1	0	5.00	5.00	5.00	8.00	5	5	5	5	2	4	0	2	16	1	0	2	2	2	2	0	1	0	0	0	1	0	0	0	1	0	0
664	0	0	0	0	0	0	0	0	0	0	0	0	0	0	0	0	0	0	2.00	9.00	2.00	9.00	5	5	5	5	0	0	0	2	15	1	0	2	3	3	3	0	0	1	0	0	0	1	0	0	0	1	0
665	0	0	0	0	0	0	0	0	0	0	0	0	0	0	0	0	0	0	2.00	9.00	2.00	9.00	5	5	5	5	0	0	0	2	15	1	0	2	3	3	3	0	0	1	0	0	0	1	0	0	0	1	0
666	0	0	0	0	0	0	0	0	0	0	0	0	0	0	0	0	1	0	3.00	8.00	4.00	9.00	5	5	5	5	0	1	0	2	15	1	0	2	1	1	1	1	0	0	0	1	0	0	0	1	0	0	0
667	0	0	0	0	0	0	0	0	0	0	0	0	0	0	1	1	1	0	3.00	6.00	2.00	6.00	5	8	5	5	0	2	0	2	17	1	0	1	1	1	3	1	0	0	0	1	0	0	0	0	0	1	0
668	0	0	0	0	0	0	0	1	0	0	0	0	1	0	1	0	1	0	4.00	7.00	1.00	10.00	5	5	6	5	1	3	0	2	16	1	1	2	1	3	1	1	0	0	0	0	0	1	0	1	0	0	0
669	1	1	0	0	0	0	0	1	0	1	1	0	0	0	1	0	0	0	1.00	5.00	1.00	5.00	5	3	4	6	3	3	0	2	16	1	1	2	3	2	2	0	0	1	0	0	1	0	0	0	1	0	0
670	0	0	0	0	0	0	0	0	0	0	0	0	0	0	0	0	0	0	10.00	1.00	10.00	1.00	5	5	4	6	0	0	0	2	16	1	1	2	2	3	3	0	1	0	0	0	0	1	0	0	0	1	0
671	0	0	0	0	0	0	0	1	0	0	0	0	0	0	0	0	0	0	5.00	5.00	5.00	5.00	5	5	4	6	1	0	0	2	16	1	0	2	1	2	2	1	0	0	0	0	1	0	0	0	1	0	0
672	1	1	0	0	0	0	0	0	0	1	1	0	0	0	0	0	0	0	4.00	6.00	2.00	7.00	5	5	4	6	2	2	0	2	16	1	0	1	2	3	3	0	1	0	0	0	0	1	0	0	0	1	0
673	1	1	0	0	0	0	0	0	0	1	1	0	0	0	0	0	0	0	4.00	6.00	2.00	7.00	5	5	4	6	2	2	0	2	16	1	0	1	2	3	3	0	1	0	0	0	0	1	0	0	0	1	0
674	0	0	0	0	0	0	0	1	0	0	0	0	0	0	0	0	1	0	4.00	6.00	4.00	7.00	5	5	4	6	1	1	0	2	15	1	0	2	1	2	1	1	0	0	0	0	1	0	0	1	0	0	0
675	0	0	0	0	0	0	0	0	0	1	1	1	0	0	0	0	0	0	3.00	6.00	2.00	8.00	5	5	4	6	0	3	0	2	16	1	0	2	2	3	2	0	1	0	0	0	0	1	0	0	1	0	0
676	1	0	0	0	0	0	0	0	0	1	1	0	0	0	0	0	0	0	10.00	10.00	10.00	10.00	5	5	4	6	1	2	0	2	16	1	0	2	1	1	1	1	0	0	0	1	0	0	0	1	0	0	0
677	1	1	0	0	0	0	0	0	1	0	0	0	1	0	0	0	1	0	5.00	5.00	7.00	3.00	5	6	4	6	3	2	0	2	16	1	0	2	2	3	3	0	1	0	0	0	0	1	0	0	0	1	0
678	1	1	0	0	0	0	0	0	1	0	0	0	1	0	0	0	1	0	5.00	5.00	7.00	3.00	5	6	4	6	3	2	0	2	16	1	0	2	2	3	3	0	1	0	0	0	0	1	0	0	0	1	0
679	0	1	0	1	0	0	0	0	0	0	0	0	0	0	0	0	1	0	7.00	3.00	5.00	5.00	5	6	4	6	2	1	0	2	16	1	1	2	1	2	2	1	0	0	0	0	1	0	0	0	1	0	0
680	0	0	0	0	0	0	0	0	0	0	0	0	0	0	0	0	0	0	5.00	5.00	5.00	5.00	5	5	5	6	0	0	0	2	15	1	0	2	1	2	2	1	0	0	0	0	1	0	0	0	1	0	0
681	1	0	0	0	0	1	0	1	0	1	0	0	0	0	1	0	1	0	5.00	4.00	6.00	4.00	5	6	5	6	3	3	0	2	16	1	0	2	1	3	2	1	0	0	0	0	0	1	0	0	1	0	0
682	0	0	0	0	0	0	0	0	0	0	0	1	0	0	0	0	1	0	6.00	3.00	4.00	5.00	5	5	6	6	0	2	0	2	15	1	0	2	1	3	2	1	0	0	0	0	0	1	0	0	1	0	0
683	0	1	0	0	0	0	0	1	0	0	0	0	0	0	0	0	0	0	4.00	1.00	5.00	2.00	5	5	2	7	2	0	0	2	15	1	0	2	2	3	3	0	1	0	0	0	0	1	0	0	0	1	0
684	0	0	0	0	0	0	0	0	0	0	0	0	0	0	0	0	0	0	5.00	6.00	5.00	7.00	5	5	2	7	0	0	0	2	16	1	0	2	2	2	3	0	1	0	0	0	1	0	0	0	0	1	0
685	0	0	0	1	0	0	0	0	0	0	0	0	0	0	1	0	1	0	6.00	5.00	3.00	6.00	5	5	3	7	1	2	0	2	16	1	1	2	2	2	3	0	1	0	0	0	1	0	0	0	0	1	0
686	0	0	0	1	0	1	0	1	0	0	0	0	1	0	1	0	1	0	4.00	6.00	4.00	6.00	5	5	3	7	3	3	0	2	15	1	0	2		3	2	0	0	0	1	0	0	1	0	0	1	0	0
687	0	0	0	0	0	1	0	1	0	0	0	0	0	0	0	0	0	0	5.00	7.00	3.00	8.00	5	5	3	7	2	0	0	2	15	1	0	2	3	3	3	0	0	1	0	0	0	1	0	0	0	1	0
688	0	0	0	0	0	1	0	1	0	0	0	0	0	0	0	0	0	0	5.00	7.00	3.00	8.00	5	5	3	7	2	0	0	2	15	1	0	2	3	3	3	0	0	1	0	0	0	1	0	0	0	1	0
689	0	0	0	0	0	0	0	0	0	0	0	0	0	0	0	0	0	0	1.00	1.00	1.00	10.00	5	3	5	7	0	0	0	2	15	1	1	2	1	3	3	1	0	0	0	0	0	1	0	0	0	1	0
690	0	0	0	0	0	0	0	1	0	1	0	0	0	0	1	0	1	0	6.00	4.00	6.00	4.00	5	6	6	7	1	3	0	2	15	1	0	2	2	3	2	0	1	0	0	0	0	1	0	0	1	0	0
691	0	1	0	0	0	0	0	0	0	0	0	0	0	0	0	0	0	0	4.00	8.00	1.00	9.00	5	7	8	7	1	0	0	2	16	1	0	2	2	2	1	0	1	0	0	0	1	0	0	1	0	0	0
692	0	0	0	0	0	0	0	0	0	1	0	0	0	0	0	0	1	0	3.00	8.00	3.00	8.00	5	5	2	8	0	2	0	2	16	1	0	2	2	3	3	0	1	0	0	0	0	1	0	0	0	1	0
693	0	0	0	0	0	0	0	0	0	0	0	0	0	0	0	0	0	0	4.00	8.00	4.00	8.00	5	7	4	8	0	0	0	2	15	1	0	1	2	2	3	0	1	0	0	0	1	0	0	0	0	1	0
694	0	0	0	0	0	0	0	0	0	0	0	0	0	0	0	0	1	0	4.00	4.00	3.00	7.00	5	7	5	8	0	1	0	2	16	1	0	2	2	3	3	0	1	0	0	0	0	1	0	0	0	1	0
695	0	0	0	0	0	0	0	0	0	0	0	0	0	0	0	0	0	0	1.00	1.00	1.00	1.00	5	8	5	8	0	0	0	2	16	1	0	2	2	3	2	0	1	0	0	0	0	1	0	0	1	0	0
696	0	0	0	0	0	0	0	0	0	0	0	0	0	0	0	0	0	0	6.00	8.00	6.00	8.00	5	6	3	9	0	0	0	2	16	1	1	2	1	3	3	1	0	0	0	0	0	1	0	0	0	1	0
697	1	0	0	0	0	0	0	0	0	0	0	0	0	0	0	0	0	0	5.00	2.00	4.00	2.00	5	4	5	10	1	0	0	2	16	1	0	1	1		3	1	0	0	0	0	0	0	1	0	0	1	0
698	0	1	0	0	1	1	1	1	0	1	0	0	1	0	0	0	1	0	4.00	4.00	4.00	4.00	5	5	2	2	5	3	1	2	15	1	0	1	2	3	3	0	1	0	0	0	0	1	0	0	0	1	0
699	0	1	0	0	1	1	1	1	0	1	0	0	1	0	0	0	1	0	4.00	4.00	4.00	4.00	5	5	2	2	5	3	1	2	15	1	0	1	2	3	3	0	1	0	0	0	0	1	0	0	0	1	0
700	1	0	0	1	1	1	0	1	0	0	1	0	1	0	1	0	1	0	10.00	2.00	10.00	2.00	5	3	4	2	5	4	1	2	16	1	0	1	2	2	3	0	1	0	0	0	1	0	0	0	0	1	0
701	1	1	1	1	0	0	1	1	0	1	0	0	1	0	0	0	1	0	5.00	2.00	6.00	2.00	5	5	4	4	6	3	1	2	15	1	0	2	2	2	1	0	1	0	0	0	1	0	0	1	0	0	0
702	1	1	1	1	0	0	1	1	0	1	0	0	1	0	0	0	1	0	5.00	2.00	6.00	2.00	5	5	4	4	6	3	1	2	15	1	0	2	2	2	1	0	1	0	0	0	1	0	0	1	0	0	0
703	1	1	0	0	0	1	0	1	1	0	0	0	0	0	1	0	1	0	5.00	5.00	5.00	5.00	5	5	4	4	5	2	1	2	15	1	0	1	2	3	3	0	1	0	0	0	0	1	0	0	0	1	0
704	0	1	1	1	1	1	0	1	0	0	0	0	0	0	0	0	0	0	5.00	5.00	5.00	5.00	5	4	5	4	6	0	1	2	16	1	0	2	1	2	2	1	0	0	0	0	1	0	0	0	1	0	0
705	1	1	1	1	1	1	1	1	1	0	0	0	0	0	0	0	0	0	7.00	1.00	1.00	1.00	5	5	5	5	9	0	1	2	16	1	1	2	2	3	3	0	1	0	0	0	0	1	0	0	0	1	0
706	1	1	0	1	0	1	0	1	0	0	0	0	0	0	0	0	0	0	7.00	5.00	7.00	4.00	5	5	5	5	5	0	1	2	16	1	0	2	2	2	2	0	1	0	0	0	1	0	0	0	1	0	0
707	1	1	1	1	1	1	1	0	0	1	0	0	1	0	0	1	0	1	10.00	10.00	10.00	10.00	5	5	5	5	7	3	1	2	15	1	0	1		3	3	0	0	0	1	0	0	1	0	0	0	1	0
708	1	1	1	1	0	0	1	0	1	0	0	0	0	0	0	0	0	0	6.00	4.00	3.00	7.00	5	6	4	6	6	0	1	2	16	1	0	2	1	1	1	1	0	0	0	1	0	0	0	1	0	0	0
709	1	1	0	1	0	0	1	0	0	1	1	1	1	1	1	1	1	1	3.00	8.00	3.00	8.00	5	5	5	5	4	8	0	4	16	1	1	1	2	3	3	0	1	0	0	0	0	1	0	0	0	1	0
710	0	0	0	0	0	0	0	0	0	1	1	1	1	1	1	0	0	1	1.00	10.00	1.00	10.00	5	5	5	5	0	7	0	4	16	1	0	2	1	2	3	1	0	0	0	0	1	0	0	0	0	1	0
711	1	0	0	0	0	0	0	1	0	1	1	1	1	0	0	1	1	0	5.00	5.00	5.00	5.00	5	5	4	6	2	5	0	4	15	1	0	2	1	2	2	1	0	0	0	0	1	0	0	0	1	0	0
712	0	0	0	0	0	0	0	1	0	1	1	1	1	0	1	1	1	0	1.00	10.00	1.00	10.00	5	5	2	8	1	6	0	4	16	1	0	2	2	3	3	0	1	0	0	0	0	1	0	0	0	1	0
713	1	1	1	1	0	1	0	1	0	1	1	0	1	0	1	0	1	0	7.00	4.00	6.00	6.00	5	5	5	4	6	5	1	4	16	1	1	2	1	3	1	1	0	0	0	0	0	1	0	1	0	0	0
714	1	1	1	1	0	1	0	1	0	1	1	0	1	0	1	0	1	0	7.00	4.00	6.00	6.00	5	5	5	4	6	5	1	4	16	1	1	2	1	3	1	1	0	0	0	0	0	1	0	1	0	0	0
715	1	1	1	1	1	1	1	1	0	0	1	0	1	0	1	0	1	1	10.00	1.00	3.00	7.00	5	5	5	5	8	5	1	4	15	1	0	2	2	3	3	0	1	0	0	0	0	1	0	0	0	1	0
716	1	0	1	1	1	1	1	1	1	1	1	1	0	1	1	0	1	0	5.00	10.00	2.00	8.00	5	5	5	5	8	6	1	4	15	1	0	2	3	1	1	0	0	1	0	1	0	0	0	1	0	0	0
717	0	0	0	0	0	1	0	1	0	0	0	0	0	0	0	0	0	0	6.00	4.00	5.00	5.00	6	3	5	1	2	0	0	2	15	0	0	2	2	2	2	0	1	0	0	0	1	0	0	0	1	0	0
718	0	0	0	0	0	0	0	0	0	0	0	0	0	0	0	0	0	0	5.00	5.00	5.00	5.00	6	1	6	1	0	0	0	2	16	0	1	2	1	2	1	1	0	0	0	0	1	0	0	1	0	0	0
719	1	1	0	0	0	0	0	1	0	0	0	0	1	0	0	0	1	0	6.00	4.00	6.00	5.00	6	1	6	1	3	2	0	2	16	0	0	2	1	2	2	1	0	0	0	0	1	0	0	0	1	0	0
720	1	1	1	0	0	0	0	0	0	1	0	1	0	0	0	0	1	0	5.00	3.00	5.00	2.00	6	1	5	2	3	3	0	2	15	0	0	2	1	2	2	1	0	0	0	0	1	0	0	0	1	0	0
721	0	0	0	0	0	0	0	1	0	1	1	0	0	0	0	0	1	0	3.00	2.00	2.00	3.00	6	4	6	2	1	3	0	2	16	0	0	2	2	2	2	0	1	0	0	0	1	0	0	0	1	0	0
722	0	0	0	0	0	0	0	1	0	1	0	0	0	0	0	0	1	0	4.00	5.00	3.00	7.00	6	2	4	3	1	2	0	2	15	0	0	2	2	3	3	0	1	0	0	0	0	1	0	0	0	1	0
723	0	0	0	0	0	0	0	1	0	0	0	0	0	0	0	1	1	0	3.00	1.00	2.00	4.00	6	1	5	3	1	1	0	2	16	0	1	2	1	1	2	1	0	0	0	1	0	0	0	0	1	0	0
724	0	0	0	0	0	0	0	0	0	1	1	0	0	0	0	0	1	0	5.00	1.00	5.00	1.00	6	3	6	3	0	3	0	2	15	0	1	2	2	3	3	0	1	0	0	0	0	1	0	0	0	1	0
725	0	0	0	0	0	0	0	1	0	1	0	0	0	0	1	0	1	0	4.00	4.00	5.00	5.00	6	4	7	3	1	3	0	2	15	0	0	2	2	3	3	0	1	0	0	0	0	1	0	0	0	1	0
726	1	1	0	0	0	0	0	0	0	1	0	0	1	0	1	0	1	0	4.00	6.00	6.00	5.00	6	4	7	3	2	4	0	2	15	0	0	2	2	2	3	0	1	0	0	0	1	0	0	0	0	1	0
727	0	0	0	0	0	0	0	1	0	0	0	0	0	0	0	0	0	0	3.00	7.00	2.00	8.00	6	4	8	3	1	0	0	2	16	0	0	2	1	3	2	1	0	0	0	0	0	1	0	0	1	0	0
728	0	0	0	0	0	0	0	0	0	0	0	0	0	0	0	0	0	0	4.00	4.00	1.00	9.00	6	4	2	4	0	0	0	2	15	0	0	2	2	3	3	0	1	0	0	0	0	1	0	0	0	1	0
729	1	0	0	1	0	0	1	1	0	1	0	0	0	0	0	0	1	0	4.00	4.00	5.00	6.00	6	4	5	4	4	2	0	2	16	0	0	2	1	3	3	1	0	0	0	0	0	1	0	0	0	1	0
730	0	0	0	1	0	0	0	0	0	1	0	0	1	1	0	0	0	0	5.00	5.00	3.00	5.00	6	4	6	4	1	3	0	2	16	0	0	2	2	3	3	0	1	0	0	0	0	1	0	0	0	1	0
731	0	0	0	0	0	0	0	0	0	0	0	0	0	0	0	0	1	0	5.00	5.00	5.00	5.00	6	4	6	4	0	1	0	2	15	0	1	2	2	2	3	0	1	0	0	0	1	0	0	0	0	1	0
732	0	0	0	1	0	0	0	1	0	0	0	0	0	0	0	0	0	0	6.00	4.00	7.00	3.00	6	4	5	5	2	0	0	2	16	0	0	2	2	2	2	0	1	0	0	0	1	0	0	0	1	0	0
733	0	1	0	0	0	0	0	1	0	0	0	0	1	0	0	0	1	0	5.00	5.00	5.00	5.00	6	4	5	5	2	2	0	2	16	0	0	2	2	3	3	0	1	0	0	0	0	1	0	0	0	1	0
734	1	0	0	1	0	1	0	1	0	1	0	0	0	0	0	0	1	0	4.00	5.00	4.00	6.00	6	4	5	5	4	2	0	2	15	0	0	2	2	3	3	0	1	0	0	0	0	1	0	0	0	1	0
735	0	0	0	0	0	0	0	1	0	0	0	0	0	0	0	1	1	0	5.00	5.00	7.00	6.00	6	4	5	5	1	1	0	2	16	0	0	2	2	2	3	0	1	0	0	0	1	0	0	0	0	1	0
736	0	0	0	0	0	1	0	0	0	0	0	0	0	0	1	0	0	0	1.00	8.00	1.00	8.00	6	4	5	5	1	1	0	2	16	0	0	2		3	1	0	0	0	1	0	0	1	0	1	0	0	0
737	0	0	0	0	0	0	0	0	0	1	0	0	1	0	0	0	0	0	3.00	7.00	2.00	8.00	6	4	5	5	0	2	0	2	15	0	1	2	1	3	3	1	0	0	0	0	0	1	0	0	0	1	0
738	0	0	0	0	0	0	0	0	0	0	0	0	0	0	0	0	0	0	4.00	5.00	6.00	6.00	6	6	7	5	0	0	0	2	16	0	0	2	2	3	2	0	1	0	0	0	0	1	0	0	1	0	0
739	0	0	0	0	0	0	0	1	0	0	0	0	0	0	0	0	0	0	2.00	5.00	2.00	4.00	6	6	8	5	1	0	0	2	16	0	0	2	2	1	2	0	1	0	0	1	0	0	0	0	1	0	0
740	0	0	0	0	0	0	0	0	0	1	1	0	1	0	0	1	1	0	1.00	4.00	1.00	6.00	6	5	3	6	0	4	0	2	15	0	0	2	1	3	3	1	0	0	0	0	0	1	0	0	0	1	0
741	0	0	0	0	0	0	0	1	0	0	1	0	0	0	0	1	1	0	6.00	4.00	5.00	5.00	6	4	4	6	1	2	0	2	15	0	0	2	1		2	1	0	0	0	0	0	0	1	0	1	0	0
742	1	0	0	0	0	0	0	1	0	0	0	0	0	0	0	0	0	0	5.00	5.00	4.00	6.00	6	4	4	6	2	0	0	2	16	0	0	2	2	3	2	0	1	0	0	0	0	1	0	0	1	0	0
743	1	0	0	1	0	0	0	1	0	1	0	0	1	0	0	0	0	0	4.00	6.00	4.00	6.00	6	4	4	6	3	2	0	2	16	0	1	2	2	2	2	0	1	0	0	0	1	0	0	0	1	0	0
744	1	0	0	1	0	1	0	0	0	1	1	0	0	0	0	0	1	0	5.00	5.00	4.00	5.00	6	7	5	6	3	3	0	2	16	0	0	1	2	2	2	0	1	0	0	0	1	0	0	0	1	0	0
745	0	0	0	0	0	0	0	0	1	0	0	0	0	0	0	0	0	0	4.00	5.00	4.00	5.00	6	5	6	6	1	0	0	2	15	0	0	2	2	3	3	0	1	0	0	0	0	1	0	0	0	1	0
746	0	0	0	0	0	0	1	0	0	0	0	0	0	0	0	0	0	0	7.00	3.00	7.00	3.00	6	6	6	6	1	0	0	2	15	0	0	1	2	2	2	0	1	0	0	0	1	0	0	0	1	0	0
747	0	0	0	0	0	0	0	1	0	0	0	0	0	0	0	0	1	0	5.00	5.00	6.00	6.00	6	6	6	6	1	1	0	2	15	0	0	2	2	2	2	0	1	0	0	0	1	0	0	0	1	0	0
748	0	0	0	1	1	0	0	1	0	1	0	0	1	0	1	0	1	0	6.00	5.00	4.00	6.00	6	6	7	6	3	4	0	2	15	0	0	2	3	2	3	0	0	1	0	0	1	0	0	0	0	1	0
749	0	0	0	0	0	1	0	1	0	0	0	0	1	0	1	0	0	0	3.00	8.00	2.00	8.00	6	7	7	6	2	2	0	2	16	0	0	2	2	3	3	0	1	0	0	0	0	1	0	0	0	1	0
750	0	1	0	1	0	1	0	0	1	0	0	0	0	0	0	0	0	0	4.00	7.00	5.00	6.00	6	10	7	6	4	0	0	2	16	0	0	2	1	2	2	1	0	0	0	0	1	0	0	0	1	0	0
751	0	0	0	0	0	0	1	1	0	0	0	0	0	0	1	0	1	0	9.00	3.00	8.00	4.00	6	4	3	7	2	2	0	2	15	0	0	1		3	1	0	0	0	1	0	0	1	0	1	0	0	0
752	0	0	0	0	0	0	0	1	0	0	0	0	0	0	0	0	1	0	6.00	4.00	3.00	10.00	6	4	3	7	1	1	0	2	16	0	0	2	3	3	3	0	0	1	0	0	0	1	0	0	0	1	0
753	0	0	0	0	0	0	1	1	0	0	0	0	1	0	0	0	1	0	5.00	7.00	8.00	8.00	6	7	3	7	2	2	0	2	16	0	0	2	1	3	3	1	0	0	0	0	0	1	0	0	0	1	0
754	0	0	0	0	0	0	0	0	0	1	0	0	0	0	1	0	0	0	6.00	3.00	4.00	5.00	6	5	4	7	0	2	0	2	16	0	0	2	2	3	3	0	1	0	0	0	0	1	0	0	0	1	0
755	0	1	0	1	0	1	0	0	0	1	1	0	0	0	0	0	0	0	5.00	7.00	4.00	8.00	6	6	6	7	3	2	0	2	16	0	1	2	2	3	2	0	1	0	0	0	0	1	0	0	1	0	0
756	0	0	0	1	0	0	0	1	0	0	0	0	0	0	1	0	1	0	4.00	6.00	3.00	7.00	6	8	7	7	2	2	0	2	16	0	0	2	2	2	1	0	1	0	0	0	1	0	0	1	0	0	0
757	0	0	0	0	0	0	0	1	0	1	1	0	0	0	0	1	1	0	3.00	7.00	2.00	8.00	6	7	4	8	1	3	0	2	16	0	1	2	2	2	2	0	1	0	0	0	1	0	0	0	1	0	0
758	0	1	0	0	0	0	0	0	0	1	1	0	0	0	0	0	0	0	5.00	5.00	5.00	6.00	6	8	6	8	1	2	0	2	16	0	1	2	2	1	1	0	1	0	0	1	0	0	0	1	0	0	0
759	1	0	0	0	0	0	0	0	0	0	0	0	0	0	0	0	1	0	5.00	10.00	5.00	5.00	6	5	8	8	1	1	0	2	16	0	0	1	1	1	2	1	0	0	0	1	0	0	0	0	1	0	0
760	0	0	0	1	0	1	1	1	0	1	0	0	1	0	0	1	0	0	2.00	8.00	3.00	9.00	6	4	1	9	4	2	0	2	16	0	1	2	3	1	3	0	0	1	0	1	0	0	0	0	0	1	0
761	1	0	0	1	0	1	0	0	0	0	0	0	0	0	0	0	0	0	5.00	5.00	5.00	5.00	6	6	1	10	3	0	0	2	16	0	0	2	2	3	3	0	1	0	0	0	0	1	0	0	0	1	0
762	0	0	0	0	0	0	0	1	0	1	0	0	0	0	0	0	1	0	5.00	7.00	2.00	8.00	6	8	4	10	1	2	0	2	15	0	0	1	2		2	0	1	0	0	0	0	0	1	0	1	0	0
763	1	1	0	1	0	0	0	0	0	1	0	0	0	0	0	0	0	0	4.00	6.00	3.00	6.00	6	2	10	10	3	1	0	2	16	0	0	2	2	1	1	0	1	0	0	1	0	0	0	1	0	0	0
764	0	0	0	0	1	1	0	0	0	0	0	1	1	0	0	1	0	0	2.00	4.00	5.00	6.00	6	6	10	10	2	2	0	2	16	0	0	2	2	3	3	0	1	0	0	0	0	1	0	0	0	1	0
765	1	1	0	1	0	1	0	1	0	1	0	1	0	0	0	0	1	0	3.00	5.00	10.00	7.00	6	4	8	2	5	3	1	2	16	0	0	2	2	3	3	0	1	0	0	0	0	1	0	0	0	1	0
766	1	1	0	1	0	1	0	1	0	1	0	1	0	0	0	0	1	0	3.00	5.00	10.00	7.00	6	4	8	2	5	3	1	2	16	0	0	2	2	3	3	0	1	0	0	0	0	1	0	0	0	1	0
767	1	1	1	1	0	1	0	0	0	1	1	1	1	0	0	0	0	0	5.00	5.00	5.00	5.00	6	4	4	4	5	4	1	2	16	0	1	2	2	3	1	0	1	0	0	0	0	1	0	1	0	0	0
768	1	1	1	1	1	1	1	1	1	0	0	0	0	0	0	0	0	0	5.00	5.00	5.00	5.00	6	5	6	5	9	0	1	2	16	0	0	1	1	1	1	1	0	0	0	1	0	0	0	1	0	0	0
769	1	1	1	1	0	0	0	1	1	0	0	0	0	0	0	0	0	1	4.00	6.00	4.00	8.00	6	5	6	5	6	1	1	2	16	0	1	2	2	2	1	0	1	0	0	0	1	0	0	1	0	0	0
770	1	1	0	0	0	1	1	1	1	0	0	0	0	0	0	0	0	0	4.00	6.00	4.00	6.00	6	4	5	6	6	0	1	2	15	0	0	2	1	2	3	1	0	0	0	0	1	0	0	0	0	1	0
771	1	1	1	1	0	0	0	1	0	1	1	0	1	0	0	0	1	0	5.00	5.00	5.00	5.00	6	7	6	6	5	4	1	2	16	0	0	2		2	2	0	0	0	1	0	1	0	0	0	1	0	0
772	1	1	1	1	0	0	0	1	0	1	1	0	1	0	0	0	1	0	5.00	5.00	5.00	5.00	6	7	6	6	5	4	1	2	16	0	0	2		2	2	0	0	0	1	0	1	0	0	0	1	0	0
773	1	1	1	1	0	0	0	1	0	1	0	0	0	0	0	0	1	0	6.00	5.00	3.00	7.00	6	6	7	7	5	2	1	2	16	0	0	2	2	1	1	0	1	0	0	1	0	0	0	1	0	0	0
774	0	0	0	0	0	0	0	0	0	1	1	1	1	1	1	1	1	1	2.00	7.00	2.00	8.00	6	3	6	3	0	8	0	4	16	0	0	2	2	3	3	0	1	0	0	0	0	1	0	0	0	1	0
775	1	1	0	0	0	1	0	1	0	1	1	1	1	0	1	0	1	0	6.00	3.00	6.00	3.00	6	4	5	5	4	6	0	4	16	0	1	2	1	3	3	1	0	0	0	0	0	1	0	0	0	1	0
776	1	0	0	0	0	0	0	1	1	0	1	0	0	1	1	0	1	1	5.00	7.00	7.00	7.00	6	8	7	9	3	5	0	4	15	0	0	2	2	3	3	0	1	0	0	0	0	1	0	0	0	1	0
777	1	1	1	0	0	0	0	0	0	1	0	1	1	1	1	1	1	0	5.00	5.00	5.00	5.00	6	5	1	10	3	6	0	4	16	0	0	2	1	2	1	1	0	0	0	0	1	0	0	1	0	0	0
778	1	1	1	1	1	1	1	1	1	1	0	1	1	1	1	0	1	0	10.00	10.00	10.00	10.00	6	4	7	3	9	6	1	4	16	0	0	2	2	3	3	0	1	0	0	0	0	1	0	0	0	1	0
779	1	1	0	1	0	0	1	1	0	1	1	1	1	1	0	1	1	0	5.00	3.00	5.00	5.00	6	5	5	4	5	6	1	4	15	0	0	2	1	3		1	0	0	0	0	0	1	0	0	0	0	1
780	1	1	0	1	1	0	1	0	1	0	1	1	1	1	1	1	1	1	6.00	7.00	8.00	6.00	6	7	5	4	6	7	1	4	16	0	0	2	1	3	3	1	0	0	0	0	0	1	0	0	0	1	0
781	1	1	1	1	1	1	1	1	1	1	1	1	0	1	1	0	1	0	10.00	10.00	10.00	9.00	6	4	7	6	9	6	1	4	16	0	0	2	2	2	3	0	1	0	0	0	1	0	0	0	0	1	0
782	1	1	1	1	1	1	1	1	1	1	1	1	0	1	1	0	1	0	10.00	10.00	10.00	9.00	6	4	7	6	9	6	1	4	16	0	0	2	2	2	3	0	1	0	0	0	1	0	0	0	0	1	0
783	1	0	1	1	0	1	0	1	0	1	1	1	1	0	1	0	1	0	5.00	5.00	4.00	6.00	6	6	6	7	5	6	1	4	15	0	0	1	3	2	1	0	0	1	0	0	1	0	0	1	0	0	0
784	1	0	1	1	0	1	0	1	0	1	1	1	1	0	1	0	1	0	5.00	5.00	4.00	6.00	6	6	6	7	5	6	1	4	15	0	0	1	3	2	1	0	0	1	0	0	1	0	0	1	0	0	0
785	1	1	1	1	0	0	0	1	0	1	1	1	1	0	1	1	0	0	4.00	8.00	2.00	7.00	6	7	4	8	5	5	1	4	15	0	0	2	2	3	3	0	1	0	0	0	0	1	0	0	0	1	0
786	1	1	0	0	1	1	0	0	0	0	0	0	0	1	1	0	1	0	8.00	5.00	9.00	4.00	6	4	4	1	4	3	0	2	16	1	0	2	3	3	3	0	0	1	0	0	0	1	0	0	0	1	0
787	0	0	0	0	0	0	0	1	0	0	1	0	1	0	1	0	0	0	3.00	2.00	2.00	3.00	6	2	5	1	1	3	0	2	16	1	0	1	1		3	1	0	0	0	0	0	0	1	0	0	1	0
788	0	0	0	0	0	0	0	0	0	0	0	0	0	0	0	0	0	0	2.00	1.00	2.00	1.00	6	1	6	1	0	0	0	2	16	1	0	2	2	3	3	0	1	0	0	0	0	1	0	0	0	1	0
789	0	0	0	0	0	1	1	0	0	0	0	0	0	0	0	0	0	0	5.00	3.00	6.00	3.00	6	2	6	1	2	0	0	2	15	1	0	2	1	3	3	1	0	0	0	0	0	1	0	0	0	1	0
790	1	0	0	0	0	0	0	0	0	0	0	0	0	0	0	0	0	0	5.00	4.00	5.00	4.00	6	2	6	2	1	0	0	2	16	1	0	2	2	2	2	0	1	0	0	0	1	0	0	0	1	0	0
791	1	0	0	0	0	0	0	1	0	0	0	0	0	0	0	0	0	0	8.00	3.00	6.00	8.00	6	2	6	2	2	0	0	2	16	1	0	1	3	2	3	0	0	1	0	0	1	0	0	0	0	1	0
792	0	0	0	0	0	0	0	0	0	0	0	0	0	0	0	0	1	0	5.00	1.00	5.00	3.00	6	3	6	2	0	1	0	2	16	1	0	2	1	2	2	1	0	0	0	0	1	0	0	0	1	0	0
793	0	0	0	0	0	1	0	0	0	0	0	0	0	0	0	0	0	0	8.00	1.00	6.00	2.00	6	1	7	2	1	0	0	2	16	1	0	2	2	3	3	0	1	0	0	0	0	1	0	0	0	1	0
794	0	0	0	0	0	0	0	0	0	0	0	1	0	0	1	1	0	0	1.00	8.00	1.00	9.00	6	4	3	3	0	2	0	2	15	1	0	2		2	2	0	0	0	1	0	1	0	0	0	1	0	0
795	0	0	0	0	0	0	0	1	0	0	0	0	0	0	0	0	1	0	5.00	3.00	4.00	4.00	6	3	6	3	1	1	0	2	16	1	0	2	2	2	2	0	1	0	0	0	1	0	0	0	1	0	0
796	1	0	0	0	0	1	0	1	0	1	0	0	0	0	0	0	1	0	5.00	5.00	5.00	5.00	6	3	6	3	3	2	0	2	15	1	0	1	1	1	1	1	0	0	0	1	0	0	0	1	0	0	0
797	0	0	0	0	0	0	0	1	0	0	0	0	0	0	0	0	1	0	6.00	5.00	6.00	6.00	6	3	8	3	1	1	0	2	16	1	0	2	1	2	2	1	0	0	0	0	1	0	0	0	1	0	0
798	0	0	0	0	0	0	0	1	0	0	0	0	0	0	0	1	1	0	3.00	2.00	2.00	3.00	6	3	5	4	1	1	0	2	16	1	0	2	2	2	2	0	1	0	0	0	1	0	0	0	1	0	0
799	0	0	0	0	0	0	0	0	0	1	0	0	1	0	1	0	1	0	4.00	8.00	4.00	8.00	6	4	6	4	0	4	0	2	15	1	0	2	2	3	3	0	1	0	0	0	0	1	0	0	0	1	0
800	0	0	0	0	0	0	0	0	0	0	0	0	1	0	0	0	0	0	6.00	7.00	6.00	8.00	6	4	6	4	0	1	0	2	17	1	1	2	1	2	2	1	0	0	0	0	1	0	0	0	1	0	0
801	1	0	0	1	0	0	0	1	0	1	0	0	1	0	0	0	1	0	7.00	6.00	5.00	5.00	6	3	7	4	3	3	0	2	16	1	0	2	2	2	3	0	1	0	0	0	1	0	0	0	0	1	0
802	0	0	0	1	0	0	0	0	0	0	0	0	0	0	0	0	0	0	5.00	2.00	4.00	3.00	6	5	7	4	1	0	0	2	15	1	1	1	2	3	3	0	1	0	0	0	0	1	0	0	0	1	0
803	1	1	1	0	0	0	0	1	0	1	1	1	0	0	0	0	1	0	7.00	3.00	4.00	6.00	6	3	3	5	4	4	0	2	16	1	0	1	2	2	2	0	1	0	0	0	1	0	0	0	1	0	0
804	0	0	0	0	0	0	0	0	0	0	0	0	0	0	0	0	1	0	5.00	2.00	5.00	2.00	6	3	5	5	0	1	0	2	16	1	1	1	2	2	2	0	1	0	0	0	1	0	0	0	1	0	0
805	0	1	0	1	0	0	0	1	0	0	0	0	0	0	0	0	0	0	2.00	2.00	2.00	3.00	6	4	5	5	3	0	0	2	15	1	0	2	1	3	3	1	0	0	0	0	0	1	0	0	0	1	0
806	0	0	0	1	0	0	1	0	0	0	0	0	1	0	0	0	1	0	2.00	3.00	2.00	4.00	6	4	5	5	2	2	0	2	15	1	1	1	1	2	2	1	0	0	0	0	1	0	0	0	1	0	0
807	0	0	0	1	0	0	1	0	0	0	0	0	1	0	0	0	1	0	2.00	3.00	2.00	4.00	6	4	5	5	2	2	0	2	15	1	1	1	1	2	2	1	0	0	0	0	1	0	0	0	1	0	0
808	0	1	1	1	0	0	0	1	0	0	0	1	0	0	0	0	1	0	1.00	5.00	5.00	6.00	6	4	5	5	4	2	0	2	16	1	0	2	1	1	1	1	0	0	0	1	0	0	0	1	0	0	0
809	0	0	0	0	0	0	0	0	0	0	0	0	1	0	0	0	0	0	2.00	8.00	1.00	9.00	6	4	5	5	0	1	0	2	16	1	0	2	2	3	3	0	1	0	0	0	0	1	0	0	0	1	0
810	0	0	0	0	0	0	0	1	0	0	0	0	0	0	0	0	0	0	3.00	7.00	1.00	10.00	6	4	5	5	1	0	0	2	16	1	0	2	2	3	3	0	1	0	0	0	0	1	0	0	0	1	0
811	0	0	0	1	0	0	0	1	0	1	1	0	0	0	0	0	1	0	6.00	5.00	6.00	5.00	6	2	6	5	2	3	0	2	15	1	0	2	1	1	1	1	0	0	0	1	0	0	0	1	0	0	0
812	0	0	0	0	0	1	1	1	0	0	0	0	0	0	1	0	0	0	5.00	5.00	5.00	5.00	6	5	6	5	3	1	0	2	15	1	0	2	2	3	3	0	1	0	0	0	0	1	0	0	0	1	0
813	0	0	0	0	0	0	0	0	0	0	0	0	0	0	0	0	0	0	4.00	6.00	4.00	7.00	6	5	6	5	0	0	0	2	16	1	0	2	1	3	3	1	0	0	0	0	0	1	0	0	0	1	0
814	0	0	0	0	0	0	1	1	0	0	0	0	0	0	0	0	0	0	4.00	6.00	2.00	8.00	6	5	6	5	2	0	0	2	16	1	0	2	1	2	2	1	0	0	0	0	1	0	0	0	1	0	0
815	1	0	0	0	0	1	0	1	0	1	0	0	0	1	0	0	1	0	6.00	5.00	5.00	5.00	6	6	4	6	3	3	0	2	15	1	0	2	2	3	3	0	1	0	0	0	0	1	0	0	0	1	0
816	0	1	0	0	0	1	0	1	0	0	1	0	0	0	0	0	0	0	2.00	2.00	8.00	10.00	6	6	6	6	3	1	0	2	16	1	0	2	2	3	3	0	1	0	0	0	0	1	0	0	0	1	0
817	0	0	0	0	0	1	0	0	0	0	1	0	0	0	1	0	1	0	6.00	6.00	5.00	8.00	6	4	3	7	1	3	0	2	15	1	0	2	2	3	3	0	1	0	0	0	0	1	0	0	0	1	0
818	0	0	0	0	0	1	0	1	0	0	0	1	0	0	0	0	1	0	1.00	1.00	1.00	9.00	6	4	3	7	2	2	0	2	15	1	0	2	1	3	2	1	0	0	0	0	0	1	0	0	1	0	0
819	0	0	0	0	0	0	1	1	0	0	0	0	0	0	0	0	0	0	3.00	7.00	4.00	6.00	6	4	5	7	2	0	0	2	16	1	0	2	1	2	1	1	0	0	0	0	1	0	0	1	0	0	0
820	0	0	0	0	0	0	0	1	0	1	0	0	0	0	0	0	1	0	6.00	2.00	5.00	2.00	6	5	6	7	1	2	0	2	16	1	0	2	2	3	3	0	1	0	0	0	0	1	0	0	0	1	0
821	0	0	0	0	0	0	0	0	0	0	0	0	0	0	0	0	0	0	1.00	8.00	1.00	9.00	6	4	2	8	0	0	0	2	15	1	0	2		2	2	0	0	0	1	0	1	0	0	0	1	0	0
822	0	0	0	0	0	0	1	0	0	0	0	0	0	0	0	0	1	0	3.00	5.00	1.00	9.00	6	6	7	9	1	1	0	2	15	1	0	2	2	3	3	0	1	0	0	0	0	1	0	0	0	1	0
823	0	1	0	0	0	0	0	1	0	0	0	1	0	0	0	0	1	1	4.00	6.00	4.00	7.00	6	8	3	10	2	3	0	2	15	1	0	2	2	2	3	0	1	0	0	0	1	0	0	0	0	1	0
824	0	0	0	0	0	0	1	1	0	0	1	0	0	0	1	0	1	0	5.00	8.00	3.00	10.00	6	9	4	10	2	3	0	2	15	1	0	2	2	2	3	0	1	0	0	0	1	0	0	0	0	1	0
825	1	1	1	1	0	0	0	1	0	0	0	0	0	0	0	0	1	0	8.00	7.00	7.00	6.00	6	5	5	6	5	1	1	2	15	1	1	2	1	1	1	1	0	0	0	1	0	0	0	1	0	0	0
826	1	0	1	1	0	0	0	1	0	1	1	1	0	0	1	1	1	0	8.00	6.00	2.00	9.00	6	4	4	7	4	5	0	4	16	1	0	2	1	2	1	1	0	0	0	0	1	0	0	1	0	0	0
827	1	0	0	0	0	0	0	1	0	1	1	0	1	0	1	0	1	0	3.00	5.00	3.00	5.00	6	7	5	7	2	5	0	4	16	1	0	1	1	3	3	1	0	0	0	0	0	1	0	0	0	1	0
828	0	0	0	0	0	0	0	0	0	0	0	0	0	0	0	0	0	0	6.00	1.00	5.00	2.00	7	1	7	1	0	0	0	2	15	0	1	2	2	3	3	0	1	0	0	0	0	1	0	0	0	1	0
829	0	0	0	0	0	0	0	0	0	0	0	0	0	0	0	0	0	0	8.00	2.00	8.00	3.00	7	1	7	1	0	0	0	2	16	0	0	2	1	3	3	1	0	0	0	0	0	1	0	0	0	1	0
830	0	0	0	0	0	0	0	0	0	1	0	0	0	0	0	0	1	0	4.00	2.00	3.00	5.00	7	2	8	1	0	2	0	2	16	0	0	2	1	3	3	1	0	0	0	0	0	1	0	0	0	1	0
831	1	1	0	0	0	1	0	1	0	0	0	0	0	0	1	0	1	0	9.00	4.00	5.00	2.00	7	3	6	2	4	2	0	2	15	0	1	1	1	2	2	1	0	0	0	0	1	0	0	0	1	0	0
832	0	0	0	0	0	0	0	0	0	0	0	0	0	0	0	0	0	0	2.00	3.00	2.00	3.00	7	4	6	2	0	0	0	2	15	0	0	2	2	3	3	0	1	0	0	0	0	1	0	0	0	1	0
833	0	1	0	0	0	0	0	1	0	0	1	0	0	0	1	0	0	0	7.00	4.00	6.00	4.00	7	2	7	2	2	2	0	2	16	0	0	2	2	2	2	0	1	0	0	0	1	0	0	0	1	0	0
834	0	0	0	0	0	0	0	1	0	0	0	0	0	0	0	0	0	0	1.00	7.00	1.00	10.00	7	5	3	3	1	0	0	2	16	0	0	1	2	3	3	0	1	0	0	0	0	1	0	0	0	1	0
835	0	0	0	0	0	0	0	0	0	0	0	0	0	0	0	0	0	0	3.00	5.00	3.00	5.00	7	3	5	3	0	0	0	2	16	0	1	2	2	2	2	0	1	0	0	0	1	0	0	0	1	0	0
836	0	0	0	0	0	0	0	0	0	0	0	0	1	0	0	0	0	0	6.00	3.00	7.00	8.00	7	2	6	3	0	1	0	2	15	0	0	2	2	3	3	0	1	0	0	0	0	1	0	0	0	1	0
837	0	0	0	0	0	0	0	1	0	0	0	0	0	0	0	0	0	0	5.00	5.00	4.00	6.00	7	3	6	3	1	0	0	2	16	0	0	2	1	2	1	1	0	0	0	0	1	0	0	1	0	0	0
838	0	0	0	0	0	0	0	0	0	0	0	0	0	0	0	0	0	0	2.00	9.00	1.00	8.00	7	4	6	3	0	0	0	2	15	0	0	2	1	2	2	1	0	0	0	0	1	0	0	0	1	0	0
839	0	0	0	0	0	0	0	1	0	0	0	0	0	0	0	0	1	0	6.00	5.00	7.00	4.00	7	3	6	4	1	1	0	2	15	0	0	2	2	3	2	0	1	0	0	0	0	1	0	0	1	0	0
840	1	0	1	0	0	0	0	1	0	1	0	0	0	0	0	0	1	0	8.00	2.00	5.00	5.00	7	3	6	4	3	2	0	2	16	0	0	2	2	3	3	0	1	0	0	0	0	1	0	0	0	1	0
841	0	0	0	0	0	0	0	0	0	0	0	0	0	0	0	0	0	0	7.00	3.00	6.00	2.00	7	3	7	4	0	0	0	2	16	0	0	2	1	1	2	1	0	0	0	1	0	0	0	0	1	0	0
842	1	1	1	0	0	0	0	1	0	0	1	1	0	0	0	0	1	0	7.00	3.00	6.00	5.00	7	3	7	4	4	3	0	2	15	0	1	2	1	2	2	1	0	0	0	0	1	0	0	0	1	0	0
843	1	0	0	1	0	1	0	0	0	0	0	0	1	0	0	1	0	0	5.00	5.00	5.00	5.00	7	3	8	4	3	1	0	2	15	0	1	2	1	2	2	1	0	0	0	0	1	0	0	0	1	0	0
844	1	0	0	1	0	1	0	1	0	0	1	1	1	0	0	1	1	0	7.00	3.00	7.00	2.00	7	2	5	5	4	4	0	2	15	0	0	2	2	3	2	0	1	0	0	0	0	1	0	0	1	0	0
845	0	0	0	0	0	0	0	1	0	0	0	0	0	0	0	0	1	0	8.00	2.00	6.00	4.00	7	3	5	5	1	1	0	2	15	0	0	2	2	3	3	0	1	0	0	0	0	1	0	0	0	1	0
846	0	0	0	0	0	0	0	1	0	0	0	0	0	0	0	0	1	0	5.00	5.00	7.00	3.00	7	3	8	5	1	1	0	2	16	0	0	2	2	3	3	0	1	0	0	0	0	1	0	0	0	1	0
847	0	1	0	0	0	0	0	0	0	1	1	0	1	0	0	0	1	0	5.00	4.00	6.00	6.00	7	6	8	5	1	4	0	2	15	0	1	2	2	2	2	0	1	0	0	0	1	0	0	0	1	0	0
848	1	0	0	0	0	1	1	1	0	1	0	0	0	0	1	0	1	0	6.00	2.00	4.00	6.00	7	5	5	6	4	3	0	2	16	0	1	2		3	1	0	0	0	1	0	0	1	0	1	0	0	0
849	0	0	0	0	0	0	0	0	0	0	1	0	1	0	1	0	1	0	2.00	7.00	3.00	9.00	7	5	5	6	0	4	0	2	16	0	1	2	2	3	3	0	1	0	0	0	0	1	0	0	0	1	0
850	1	0	1	0	0	0	1	1	0	1	0	0	1	0	0	0	1	0	7.00	4.00	6.00	5.00	7	4	8	6	4	3	0	2	16	0	0	2	2	1	1	0	1	0	0	1	0	0	0	1	0	0	0
851	1	1	0	0	0	0	0	1	0	1	1	0	0	0	0	0	1	0	7.00	6.00	6.00	7.00	7	7	8	6	3	3	0	2	15	0	0	2	2	1	2	0	1	0	0	1	0	0	0	0	1	0	0
852	1	1	0	1	0	0	0	1	0	1	0	0	0	0	0	0	0	0	3.00	6.00	5.00	1.00	7	5	3	7	4	1	0	2	16	0	0	2	2	2	1	0	1	0	0	0	1	0	0	1	0	0	0
853	0	0	0	1	0	1	0	1	0	1	0	0	1	0	0	0	1	0	5.00	4.00	2.00	2.00	7	6	6	7	3	3	0	2	15	0	1	2	2	3	2	0	1	0	0	0	0	1	0	0	1	0	0
854	0	0	0	0	0	0	0	1	0	1	0	0	0	0	0	0	1	0	4.00	6.00	3.00	7.00	7	7	6	7	1	2	0	2	15	0	1	2	2	3	2	0	1	0	0	0	0	1	0	0	1	0	0
855	0	0	0	0	0	0	0	0	0	0	0	0	0	0	0	0	0	0	10.00	1.00	10.00	1.00	7	3	1	8	0	0	0	2	15	0	0	2	1	2	2	1	0	0	0	0	1	0	0	0	1	0	0
856	1	0	0	1	0	1	0	0	0	1	0	1	0	0	1	1	0	0	9.00	2.00	3.00	10.00	7	8	3	9	3	3	0	2	15	0	0	2	2	3	2	0	1	0	0	0	0	1	0	0	1	0	0
857	1	0	0	0	0	0	1	1	0	1	1	1	0	0	0	0	1	0	2.00	8.00	1.00	9.00	7	3	1	10	3	4	0	2	15	0	0	2	3	3	2	0	0	1	0	0	0	1	0	0	1	0	0
858	1	1	1	1	0	1	0	1	0	1	0	0	0	0	1	0	1	0	7.00	7.00	7.00	8.00	7	4	5	5	6	3	1	2	15	0	0	1	1	2	3	1	0	0	0	0	1	0	0	0	0	1	0
859	1	1	1	1	0	1	0	1	0	1	0	0	0	0	1	0	1	0	7.00	7.00	7.00	8.00	7	4	5	5	6	3	1	2	15	0	0	1	1	2	3	1	0	0	0	0	1	0	0	0	0	1	0
860	1	1	1	1	0	1	0	1	0	1	1	0	0	0	1	0	1	0	9.00	2.00	9.00	2.00	7	2	7	5	6	4	1	2	15	0	0	2	1	3	3	1	0	0	0	0	0	1	0	0	0	1	0
861	1	1	1	1	0	1	1	1	1	1	0	1	1	0	1	0	0	0	7.00	7.00	7.00	6.00	7	5	7	5	8	4	1	2	16	0	0	2	2	3	3	0	1	0	0	0	0	1	0	0	0	1	0
862	1	1	0	0	0	0	0	0	0	1	1	1	1	0	1	1	1	1	5.00	6.00	6.00	4.00	7	1	7	1	2	7	0	4	16	0	0	2	2	1	1	0	1	0	0	1	0	0	0	1	0	0	0
863	0	1	0	0	0	0	1	1	0	1	1	1	1	1	1	1	1	1	5.00	7.00	1.00	10.00	7	7	7	7	3	8	0	4	16	0	0	2		3	3	0	0	0	1	0	0	1	0	0	0	1	0
864	0	0	0	0	0	0	0	0	0	1	1	1	1	1	1	1	1	1	5.00	7.00	7.00	5.00	7	4	8	8	0	8	0	4	15	0	0	2	2	2	2	0	1	0	0	0	1	0	0	0	1	0	0
865	1	1	1	1	0	1	0	0	0	1	1	1	1	1	1	0	1	0	3.00	4.00	3.00	4.00	7	2	5	3	5	7	1	4	16	0	0	2	1	1	1	1	0	0	0	1	0	0	0	1	0	0	0
866	1	1	1	1	0	1	0	0	0	1	1	1	1	1	1	0	1	0	3.00	4.00	3.00	4.00	7	2	5	3	5	7	1	4	16	0	0	2	1	1	1	1	0	0	0	1	0	0	0	1	0	0	0
867	1	1	1	1	0	1	1	1	0	1	1	1	1	0	0	0	1	0	7.00	6.00	6.00	6.00	7	3	7	3	7	5	1	4	15	0	0	2	1	2	2	1	0	0	0	0	1	0	0	0	1	0	0
868	1	1	1	1	0	1	1	1	0	1	1	1	1	0	0	0	1	0	7.00	6.00	6.00	6.00	7	3	7	3	7	5	1	4	15	0	0	2	1	2	2	1	0	0	0	0	1	0	0	0	1	0	0
869	1	1	1	1	0	1	0	1	0	1	1	1	1	0	0	0	1	0	5.00	5.00	4.00	5.00	7	5	6	6	6	5	1	4	15	0	0	2	2	2	2	0	1	0	0	0	1	0	0	0	1	0	0
870	1	1	0	1	0	1	1	1	1	1	1	0	1	0	1	1	1	0	4.00	5.00	3.00	6.00	7	4	4	7	7	5	1	4	16	0	0	2	2	1	1	0	1	0	0	1	0	0	0	1	0	0	0
871	0	1	0	1	0	0	1	1	1	1	1	1	1	1	1	1	1	1	4.00	4.00	3.00	6.00	7	3	4	8	5	8	1	4	16	0	0	2		3	3	0	0	0	1	0	0	1	0	0	0	1	0
872	1	1	1	1	0	1	1	1	0	1	1	0	1	1	1	1	1	0	5.00	5.00	1.00	10.00	7	7	2	9	7	6	1	4	16	0	1	2	1	2	2	1	0	0	0	0	1	0	0	0	1	0	0
873	0	0	0	0	0	0	0	0	0	0	0	0	0	0	0	0	0	1	2.00	1.00	3.00	1.00	7	3	4	2	0	1	0	2	16	1	0	2	3	3	3	0	0	1	0	0	0	1	0	0	0	1	0
874	0	0	0	0	0	0	0	0	0	1	0	0	0	0	0	0	0	0	3.00	3.00	3.00	3.00	7	1	5	2	0	1	0	2	16	1	0	2	2	2	2	0	1	0	0	0	1	0	0	0	1	0	0
875	0	0	0	1	0	0	0	1	0	0	0	0	0	0	0	0	1	0	5.00	7.00	5.00	7.00	7	3	6	2	2	1	0	2	15	1	0	1	1	1		1	0	0	0	1	0	0	0	0	0	0	1
876	0	0	0	0	0	0	0	1	0	0	0	0	0	1	0	0	0	0	2.00	8.00	3.00	7.00	7	1	7	2	1	1	0	2	16	1	0	2	1	2	2	1	0	0	0	0	1	0	0	0	1	0	0
877	0	0	0	0	0	0	0	1	0	0	0	0	0	1	0	0	0	0	2.00	8.00	3.00	7.00	7	1	7	2	1	1	0	2	16	1	0	2	1	2	2	1	0	0	0	0	1	0	0	0	1	0	0
878	0	1	0	0	0	0	0	0	0	0	0	0	1	0	0	0	1	0	4.00	4.00	2.00	3.00	7	4	7	2	1	2	0	2	15	1	0	2	2	3	3	0	1	0	0	0	0	1	0	0	0	1	0
879	0	0	0	0	0	0	1	0	0	0	0	0	0	0	0	0	0	0	4.00	4.00	5.00	5.00	7	1	7	3	1	0	0	2	15	1	0	2	2	2	3	0	1	0	0	0	1	0	0	0	0	1	0
880	1	0	1	0	0	1	0	1	0	1	1	0	0	0	1	0	1	0	6.00	4.00	5.00	5.00	7	2	6	4	4	4	0	2	15	1	0	2	2	2	2	0	1	0	0	0	1	0	0	0	1	0	0
881	0	0	0	1	0	0	0	0	0	1	0	0	0	0	0	0	0	0	6.00	5.00	4.00	6.00	7	3	6	4	1	1	0	2	16	1	0	2	1	2	2	1	0	0	0	0	1	0	0	0	1	0	0
882	0	0	0	1	0	0	0	0	0	1	0	0	0	0	0	0	0	0	6.00	5.00	4.00	6.00	7	3	6	4	1	1	0	2	16	1	0	2	1	2	2	1	0	0	0	0	1	0	0	0	1	0	0
883	0	0	0	0	0	0	0	0	0	0	0	0	0	0	0	0	0	0	2.00	2.00	3.00	5.00	7	4	6	4	0	0	0	2	15	1	0	2	2	3	3	0	1	0	0	0	0	1	0	0	0	1	0
884	0	0	0	0	0	0	0	1	0	0	0	0	0	0	0	0	1	0	6.00	3.00	8.00	4.00	7	2	8	4	1	1	0	2	15	1	0	1	1	2		1	0	0	0	0	1	0	0	0	0	0	1
885	0	0	0	0	0	0	0	0	0	1	1	1	0	0	1	0	0	0	6.00	1.00	6.00	1.00	7	2	5	5	0	4	0	2	16	1	0	2	1	2	2	1	0	0	0	0	1	0	0	0	1	0	0
886	0	0	0	0	0	0	0	1	0	0	0	0	0	0	0	0	0	0	2.00	8.00	1.00	9.00	7	2	5	5	1	0	0	2	15	1	0	2	2	3	3	0	1	0	0	0	0	1	0	0	0	1	0
887	0	1	0	0	0	1	0	0	0	0	0	0	0	0	0	0	0	0	8.00	5.00	5.00	5.00	7	3	5	5	2	0	0	2	16	1	0	2	2	3	3	0	1	0	0	0	0	1	0	0	0	1	0
888	1	0	0	0	0	0	0	1	0	1	0	0	0	0	0	0	1	0	9.00	4.00	7.00	6.00	7	3	5	5	2	2	0	2	16	1	0	2	1	1	1	1	0	0	0	1	0	0	0	1	0	0	0
889	0	0	0	0	0	0	0	1	0	0	0	0	0	0	0	0	1	0	6.00	5.00	7.00	3.00	7	4	5	5	1	1	0	2	15	1	0	1	1	2	1	1	0	0	0	0	1	0	0	1	0	0	0
890	0	0	0	0	0	0	0	1	0	0	0	0	0	0	0	0	1	0	6.00	4.00	5.00	5.00	7	6	5	5	1	1	0	2	15	1	0	2		2	3	0	0	0	1	0	1	0	0	0	0	1	0
891	0	0	0	1	0	1	0	1	0	0	0	0	0	0	0	0	1	0	4.00	5.00	4.00	4.00	7	4	6	5	3	1	0	2	16	1	0	1	1		3	1	0	0	0	0	0	0	1	0	0	1	0
892	0	0	0	0	0	0	0	0	0	0	0	0	0	0	0	0	0	0	6.00	6.00	6.00	7.00	7	4	8	5	0	0	0	2	15	1	0	1	1	3	2	1	0	0	0	0	0	1	0	0	1	0	0
893	0	0	0	1	0	0	0	0	0	0	0	0	0	1	1	0	0	0	5.00	8.00	6.00	9.00	7	8	6	6	1	2	0	2	16	1	0	2	1	3	3	1	0	0	0	0	0	1	0	0	0	1	0
894	1	1	0	1	1	1	1	1	1	1	1	1	0	0	0	0	0	0	6.00	8.00	1.00	2.00	7	5	6	7	8	3	1	2	16	1	0	2		1	1	0	0	0	1	1	0	0	0	1	0	0	0
895	1	0	1	0	0	1	0	1	0	1	1	1	1	1	1	0	1	1	4.00	6.00	2.00	7.00	7	10	5	7	4	8	0	4	16	1	0	2	1	3	1	1	0	0	0	0	0	1	0	1	0	0	0
896	1	0	0	1	0	0	0	1	0	1	0	0	1	1	1	0	1	0	7.00	8.00	9.00	7.00	7	8	8	7	3	5	0	4	16	1	0	2	1	2	1	1	0	0	0	0	1	0	0	1	0	0	0
897	0	0	0	0	0	0	0	1	0	0	0	0	0	0	0	0	1	0	6.00	4.00	6.00	4.00	8	3	5	1	1	1	0	2	16	0	1	2	2	3	3	0	1	0	0	0	0	1	0	0	0	1	0
898	0	0	0	0	0	0	1	1	0	1	0	1	0	0	1	0	1	0	8.00	7.00	7.00	5.00	8	2	8	1	2	4	0	2	15	0	0	2	3	1	1	0	0	1	0	1	0	0	0	1	0	0	0
899	1	0	0	0	1	0	0	0	0	0	0	0	0	0	1	0	0	0	7.00	2.00	5.00	4.00	8	1	9	1	2	1	0	2	16	0	0	2		2	2	0	0	0	1	0	1	0	0	0	1	0	0
900	1	0	0	0	1	0	0	0	0	0	0	0	0	0	1	0	0	0	7.00	2.00	5.00	4.00	8	1	9	1	2	1	0	2	16	0	0	2		2	2	0	0	0	1	0	1	0	0	0	1	0	0
901	0	1	0	0	0	1	0	1	0	0	1	1	0	0	1	0	1	0	5.00	3.00	8.00	4.00	8	2	9	1	3	4	0	2	16	0	0	2	1	3	3	1	0	0	0	0	0	1	0	0	0	1	0
902	1	0	0	1	0	1	0	1	0	1	0	0	1	0	1	0	1	0	6.00	8.00	9.00	9.00	8	2	10	1	4	4	0	2	16	0	0	2		3	3	0	0	0	1	0	0	1	0	0	0	1	0
903	1	1	0	0	0	0	0	0	0	0	0	0	0	0	0	0	0	0	4.00	9.00	1.00	10.00	8	2	10	1	2	0	0	2	15	0	0	2	1			1	0	0	0	0	0	0	1	0	0	0	1
904	0	0	0	0	0	0	0	0	0	0	0	0	0	0	0	0	0	0	6.00	4.00	8.00	2.00	8	2	8	2	0	0	0	2	16	0	1	2	2	3	3	0	1	0	0	0	0	1	0	0	0	1	0
905	0	0	0	0	0	0	0	0	0	1	1	0	0	0	0	0	1	0	3.00	6.00	3.00	5.00	8	2	8	2	0	3	0	2	15	0	0	2	3	2	1	0	0	1	0	0	1	0	0	1	0	0	0
906	0	0	0	0	0	0	0	0	0	0	0	0	0	0	0	0	0	0	5.00	5.00	6.00	5.00	8	3	9	2	0	0	0	2	16	0	1	2	2	3	3	0	1	0	0	0	0	1	0	0	0	1	0
907	1	1	1	0	0	0	0	0	0	1	0	1	0	0	1	0	0	0	7.00	3.00	6.00	4.00	8	2	7	3	3	3	0	2	15	0	0	2	2	3	3	0	1	0	0	0	0	1	0	0	0	1	0
908	1	0	0	0	0	0	0	0	0	1	0	0	0	0	0	0	0	0	8.00	5.00	6.00	6.00	8	2	7	3	1	1	0	2	15	0	0	2	2	3	3	0	1	0	0	0	0	1	0	0	0	1	0
909	0	0	0	0	0	1	0	1	0	0	0	0	0	0	0	0	0	0	7.00	2.00	6.00	4.00	8	3	7	3	2	0	0	2	16	0	0	2	2	3	3	0	1	0	0	0	0	1	0	0	0	1	0
910	0	0	0	0	0	0	0	1	0	0	0	0	0	0	0	0	0	0	6.00	3.00	5.00	5.00	8	2	6	4	1	0	0	2	17	0	1	2	2	3	3	0	1	0	0	0	0	1	0	0	0	1	0
911	1	0	0	0	0	1	0	0	0	1	1	0	0	0	0	0	0	0	5.00	2.00	4.00	3.00	8	3	6	4	2	2	0	2	16	0	0	2	2	2	1	0	1	0	0	0	1	0	0	1	0	0	0
912	1	0	0	0	0	1	0	0	0	1	1	0	0	0	0	0	0	0	5.00	2.00	4.00	3.00	8	3	6	4	2	2	0	2	16	0	0	2	2	2	1	0	1	0	0	0	1	0	0	1	0	0	0
913	0	0	0	0	0	0	0	0	0	0	0	0	0	0	0	0	0	0	1.00	1.00	1.00	10.00	8	1	5	5	0	0	0	2	16	0	0	2	2	3	3	0	1	0	0	0	0	1	0	0	0	1	0
914	1	1	0	0	0	0	0	1	0	1	1	0	0	0	0	0	0	0	6.00	6.00	6.00	6.00	8	7	8	7	3	2	0	2	16	0	0	2	1	2	2	1	0	0	0	0	1	0	0	0	1	0	0
915	1	1	0	1	0	0	1	0	0	1	1	1	0	0	0	0	0	0	8.00	3.00	6.00	4.00	8	8	9	8	4	3	0	2	15	0	0	2	2	3	3	0	1	0	0	0	0	1	0	0	0	1	0
916	1	1	0	0	0	0	0	0	1	1	1	0	0	0	0	0	1	1	8.00	2.00	8.00	2.00	8	2	1	9	3	4	0	2	16	0	0	2		2	2	0	0	0	1	0	1	0	0	0	1	0	0
917	1	0	0	0	0	0	0	0	0	1	0	0	0	0	0	0	0	0	7.00	4.00	5.00	8.00	8	8	9	9	1	1	0	2	15	0	0	2	2	2	2	0	1	0	0	0	1	0	0	0	1	0	0
918	1	1	1	1	1	1	1	1	1	0	0	0	0	0	0	0	0	0	8.00	10.00	5.00	10.00	8	2	7	1	9	0	1	2	16	0	0	2	2	3	3	0	1	0	0	0	0	1	0	0	0	1	0
919	1	1	0	0	0	1	1	1	1	0	0	0	0	0	1	0	1	0	5.00	5.00	5.00	5.00	8	2	5	5	6	2	1	2	15	0	0	2	1	3	3	1	0	0	0	0	0	1	0	0	0	1	0
920	1	0	1	0	1	1	0	0	1	1	0	0	0	0	0	0	1	0	9.00	1.00	9.00	1.00	8	4	8	5	5	2	1	2	16	0	0	2	2	3	3	0	1	0	0	0	0	1	0	0	0	1	0
921	0	1	1	1	0	0	0	1	1	0	0	0	0	0	0	0	0	0	6.00	4.00	5.00	6.00	8	6	4	7	5	0	1	2	16	0	0	2	2	2	1	0	1	0	0	0	1	0	0	1	0	0	0
922	1	0	1	0	1	0	0	1	0	1	1	1	1	1	1	0	0	0	5.00	5.00	3.00	3.00	8	10	5	1	4	6	0	4	16	0	0	1	1	3	2	1	0	0	0	0	0	1	0	0	1	0	0
923	1	1	0	0	0	1	0	1	0	1	1	1	1	0	1	0	1	0	10.00	2.00	10.00	2.00	8	3	8	2	4	6	0	4	16	0	0	1	1	2	2	1	0	0	0	0	1	0	0	0	1	0	0
924	0	1	1	0	0	1	0	0	0	1	1	1	0	0	1	0	1	0	6.00	3.00	5.00	5.00	8	3	6	4	3	5	0	4	15	0	0	2	2	3	3	0	1	0	0	0	0	1	0	0	0	1	0
925	1	1	1	1	0	1	0	1	0	1	1	1	1	0	1	0	1	0	10.00	1.00	8.00	2.00	8	3	6	3	6	6	1	4	15	0	0	2	1	3	2	1	0	0	0	0	0	1	0	0	1	0	0
926	1	1	1	1	1	1	1	1	1	1	1	1	1	1	1	1	1	1	8.00	5.00	8.00	5.00	8	3	4	5	9	8	1	4	16	0	1	2	3	1	1	0	0	1	0	1	0	0	0	1	0	0	0
927	0	0	0	0	0	0	0	1	0	0	1	0	0	0	0	0	1	0	5.00	2.00	4.00	3.00	8	1	7	1	1	2	0	2	15	1	0	2	2	3	3	0	1	0	0	0	0	1	0	0	0	1	0
928	0	0	0	0	0	0	0	0	0	0	0	0	0	0	0	0	0	0	4.00	1.00	3.00	1.00	8	1	8	1	0	0	0	2	15	1	0	2	2	3	3	0	1	0	0	0	0	1	0	0	0	1	0
929	0	0	0	0	0	0	0	1	0	0	0	0	0	0	0	0	0	0	5.00	2.00	7.00	4.00	8	1	9	1	1	0	0	2	15	1	0	2	3	3	3	0	0	1	0	0	0	1	0	0	0	1	0
930	0	0	0	0	0	0	1	1	0	0	0	0	0	0	0	0	0	0	6.00	2.00	7.00	2.00	8	2	5	2	2	0	0	2	15	1	0	1		3	3	0	0	0	1	0	0	1	0	0	0	1	0
931	1	0	0	0	0	0	0	1	0	1	1	0	0	0	0	0	1	0	8.00	2.00	5.00	3.00	8	1	8	2	2	3	0	2	16	1	0	2	2	2	1	0	1	0	0	0	1	0	0	1	0	0	0
932	0	0	0	0	0	0	0	1	0	0	0	0	1	1	1	0	1	0	3.00	7.00	3.00	7.00	8	2	8	2	1	4	0	2	15	1	0	2	2	3	3	0	1	0	0	0	0	1	0	0	0	1	0
933	0	0	0	0	0	0	1	1	0	0	0	0	0	0	0	0	1	0	5.00	3.00	4.00	7.00	8	1	10	2	2	1	0	2	15	1	1	2	1	3	3	1	0	0	0	0	0	1	0	0	0	1	0
934	0	0	0	1	0	1	0	1	0	0	0	0	1	0	0	0	1	0	3.00	3.00	1.00	5.00	8	3	7	4	3	2	0	2	15	1	0	1	1	3	3	1	0	0	0	0	0	1	0	0	0	1	0
935	0	0	0	0	0	0	0	1	0	0	0	0	0	0	0	0	1	0	6.00	3.00	5.00	5.00	8	2	5	5	1	1	0	2	16	1	0	2	1	1	1	1	0	0	0	1	0	0	0	1	0	0	0
936	0	1	1	1	0	0	0	1	0	1	1	0	0	1	0	1	0	0	6.00	4.00	3.00	7.00	8	6	5	5	4	3	0	2	16	1	1	2	1	3	3	1	0	0	0	0	0	1	0	0	0	1	0
937	0	0	0	0	0	0	0	0	0	0	0	0	0	0	0	0	0	0	3.00	7.00	2.00	8.00	8	9	6	10	0	0	0	2	16	1	0	2	2	3	3	0	1	0	0	0	0	1	0	0	0	1	0
938	1	1	1	0	1	1	0	1	0	1	0	0	0	0	0	0	1	0	7.00	2.00	7.00	2.00	8	2	8	4	6	2	1	2	16	1	0	2	2	2	2	0	1	0	0	0	1	0	0	0	1	0	0
939	1	1	1	1	1	1	0	1	0	1	0	0	0	0	1	0	1	0	8.00	5.00	7.00	5.00	8	5	7	5	7	3	1	2	15	1	0	2	1	1	1	1	0	0	0	1	0	0	0	1	0	0	0
940	1	1	1	1	1	1	0	1	0	1	0	0	0	0	1	0	1	0	8.00	5.00	7.00	5.00	8	5	7	5	7	3	1	2	15	1	0	2	1	1	1	1	0	0	0	1	0	0	0	1	0	0	0
941	1	0	0	1	0	0	0	1	0	1	1	1	1	1	1	0	1	0	5.00	5.00	3.00	7.00	8	6	8	6	3	7	0	4	15	1	0	2	2	3	3	0	1	0	0	0	0	1	0	0	0	1	0
942	0	1	0	0	1	1	1	1	0	1	1	1	1	1	1	1	1	1	5.00	9.00	5.00	10.00	8	8	5	10	5	8	1	4	16	1	0	2	1	2	3	1	0	0	0	0	1	0	0	0	0	1	0
943	0	0	0	0	0	0	0	1	0	0	0	0	0	0	0	0	0	0	7.00	3.00	8.00	2.00	9	1	8	2	1	0	0	2	15	0	0	2	2	2	2	0	1	0	0	0	1	0	0	0	1	0	0
944	0	1	0	0	0	0	0	1	0	1	0	1	0	1	0	1	1	0	6.00	2.00	7.00	3.00	9	2	7	3	2	4	0	2	15	0	0	2	2	3	2	0	1	0	0	0	0	1	0	0	1	0	0
945	0	0	0	0	0	1	0	1	0	0	0	0	0	0	0	0	0	0	6.00	5.00	6.00	6.00	9	2	8	3	2	0	0	2	16	0	0	2	2	3	3	0	1	0	0	0	0	1	0	0	0	1	0
946	1	1	0	0	0	1	0	0	0	1	1	0	0	0	1	0	1	0	7.00	4.00	8.00	6.00	9	2	8	3	3	4	0	2	16	0	0	2	1	2	3	1	0	0	0	0	1	0	0	0	0	1	0
947	0	1	1	0	0	0	0	1	0	0	0	0	0	0	0	0	0	0	7.00	3.00	4.00	9.00	9	5	6	5	3	0	0	2	16	0	0	2	1	2	2	1	0	0	0	0	1	0	0	0	1	0	0
948	1	0	0	0	1	0	0	0	0	1	0	0	0	1	1	0	1	0	5.00	5.00	4.00	6.00	9	8	3	7	2	4	0	2	15	0	0	2	1	2	3	1	0	0	0	0	1	0	0	0	0	1	0
949	1	1	0	0	0	1	0	1	0	1	1	0	0	0	1	0	1	0	4.00	7.00	3.00	7.00	9	8	9	10	4	4	0	2	16	0	0	1	1	2	3	1	0	0	0	0	1	0	0	0	0	1	0
950	1	0	1	1	1	1	0	1	0	0	1	0	0	1	1	0	1	0	9.00	2.00	7.00	4.00	9	1	8	1	6	4	1	2	15	0	0	2	2	2	3	0	1	0	0	0	1	0	0	0	0	1	0
951	1	1	0	1	0	1	0	1	0	1	0	1	1	0	1	0	0	0	10.00	10.00	10.00	10.00	9	3	7	4	5	4	1	2	16	0	0	2	1	2	2	1	0	0	0	0	1	0	0	0	1	0	0
952	1	1	1	1	1	1	1	1	1	0	0	0	0	0	0	0	0	0	9.00	3.00	7.00	4.00	9	2	5	5	9	0	1	2	16	0	0	1	1	2	2	1	0	0	0	0	1	0	0	0	1	0	0
953	1	0	0	1	0	1	0	1	0	1	1	0	1	1	1	1	1	1	9.00	1.00	5.00	9.00	9	1	9	1	4	7	0	4	16	0	0	2	1	2	1	1	0	0	0	0	1	0	0	1	0	0	0
954	1	1	1	1	1	1	0	0	0	1	1	1	0	1	1	0	1	1	5.00	5.00	3.00	7.00	9	1	10	1	6	7	1	4	16	0	0	2	1	2	1	1	0	0	0	0	1	0	0	1	0	0	0
955	1	1	1	0	0	1	0	1	0	1	1	1	1	0	1	1	1	1	7.00	3.00	3.00	6.00	9	2	8	3	5	7	1	4	16	0	1	2		2	2	0	0	0	1	0	1	0	0	0	1	0	0
956	1	1	1	1	0	1	0	1	1	1	1	1	1	0	1	1	1	0	10.00	3.00	10.00	3.00	9	5	7	5	7	6	1	4	16	0	1	2	2	2	2	0	1	0	0	0	1	0	0	0	1	0	0
957	1	0	0	0	0	0	0	1	0	0	1	1	0	0	0	0	0	0	8.00	3.00	8.00	5.00	9	1	9	1	2	2	0	2	15	1	1	2	1	3	3	1	0	0	0	0	0	1	0	0	0	1	0
958	1	0	0	0	0	0	0	0	0	1	0	0	0	0	0	0	1	0	5.00	5.00	5.00	5.00	9	5	5	5	1	2	0	2	15	1	0	1	2	3	3	0	1	0	0	0	0	1	0	0	0	1	0
959	0	0	0	0	0	0	0	1	0	1	0	0	0	0	1	0	1	0	8.00	2.00	8.00	4.00	9	5	9	5	1	3	0	2	16	1	0	1	2	2	3	0	1	0	0	0	1	0	0	0	0	1	0
960	1	0	0	0	0	0	0	1	0	1	1	0	1	0	1	0	0	0	6.00	3.00	4.00	5.00	9	5	10	5	2	4	0	2	16	1	0	2	1	2	1	1	0	0	0	0	1	0	0	1	0	0	0
961	0	0	0	0	0	0	0	0	0	0	0	0	0	0	0	0	1	0	2.00	8.00	2.00	8.00	9	6	8	8	0	1	0	2	15	1	0	2	2	3	3	0	1	0	0	0	0	1	0	0	0	1	0
962	1	0	1	1	1	1	0	1	0	1	0	0	0	1	1	0	1	1	8.00	3.00	9.00	3.00	9	2	8	5	6	5	1	4	15	1	0	1	1	3		1	0	0	0	0	0	1	0	0	0	0	1
963	1	1	1	1	0	1	0	1	0	1	1	1	1	0	1	0	1	0	10.00	2.00	3.00	2.00	9	5	9	5	6	6	1	4	16	1	0	2	1	2	2	1	0	0	0	0	1	0	0	0	1	0	0
964	0	0	0	0	0	0	1	0	0	1	0	1	0	0	0	1	1	0	2.00	1.00	1.00	1.00	10	3	7	1	1	3	0	2	15	0	0	2		3	2	0	0	0	1	0	0	1	0	0	1	0	0
965	0	0	0	0	0	0	0	0	0	0	0	0	0	1	1	1	1	1	4.00	5.00	6.00	1.00	10	1	10	1	0	4	0	2	16	0	0	2	2	3	3	0	1	0	0	0	0	1	0	0	0	1	0
966	0	0	0	0	0	0	0	0	0	1	0	0	0	0	1	0	1	0	7.00	3.00	9.00	1.00	10	1	10	1	0	3	0	2	15	0	0	1		2	3	0	0	0	1	0	1	0	0	0	0	1	0
967	1	0	1	0	0	0	0	0	0	0	0	0	0	0	0	0	0	0	10.00	1.00	10.00	1.00	10	1	10	1	2	0	0	2	15	0	0	2	2	2	2	0	1	0	0	0	1	0	0	0	1	0	0
968	0	0	0	0	0	0	0	0	0	1	0	0	0	0	0	0	0	0	10.00	1.00	9.00	2.00	10	1	10	1	0	1	0	2	16	0	0	2	2	3	3	0	1	0	0	0	0	1	0	0	0	1	0
969	0	0	0	0	0	0	0	0	0	0	0	0	0	0	0	0	0	0	3.00	3.00	3.00	3.00	10	1	10	1	0	0	0	2	16	0	0	2	2	3	3	0	1	0	0	0	0	1	0	0	0	1	0
970	1	0	0	1	0	0	0	1	0	0	0	0	0	0	0	0	0	0	5.00	6.00	5.00	4.00	10	1	10	1	3	0	0	2	16	0	0	2	2	3	2	0	1	0	0	0	0	1	0	0	1	0	0
971	0	0	0	0	0	0	0	0	0	0	1	1	0	0	1	1	1	0	4.00	4.00	3.00	5.00	10	1	10	1	0	4	0	2	16	0	0	2	2	3	3	0	1	0	0	0	0	1	0	0	0	1	0
972	1	0	0	0	0	0	0	1	0	1	1	1	0	0	0	0	1	0	4.00	3.00	4.00	5.00	10	1	10	1	2	4	0	2	16	0	0	2	1	2	2	1	0	0	0	0	1	0	0	0	1	0	0
973	1	1	1	1	0	0	0	0	0	0	0	0	0	0	0	0	0	0	5.00	5.00	5.00	5.00	10	1	10	1	4	0	0	2	15	0	0	2	3	3	3	0	0	1	0	0	0	1	0	0	0	1	0
974	0	0	0	0	0	0	0	1	0	0	0	0	0	0	0	0	0	0	5.00	5.00	5.00	5.00	10	1	10	1	1	0	0	2	15	0	0	2	2	1	3	0	1	0	0	1	0	0	0	0	0	1	0
975	0	0	0	1	0	1	0	0	0	1	0	0	1	0	0	0	1	0	5.00	6.00	7.00	6.00	10	1	10	1	2	3	0	2	15	0	0	2	2	3	2	0	1	0	0	0	0	1	0	0	1	0	0
976	1	0	0	0	0	0	0	1	0	0	0	0	1	0	1	0	1	1	5.00	5.00	2.00	9.00	10	1	10	1	2	4	0	2	16	0	0	2	1	3	1	1	0	0	0	0	0	1	0	1	0	0	0
977	0	0	0	0	0	0	0	0	0	1	0	0	0	0	1	1	1	0	1.00	10.00	1.00	10.00	10	1	10	1	0	3	0	2	15	0	1	2		1	3	0	0	0	1	1	0	0	0	0	0	1	0
978	0	0	0	0	0	0	0	1	0	1	1	1	0	0	0	0	1	0	1.00	3.00	2.00	10.00	10	1	10	1	1	4	0	2	17	0	0	2	1	2	3	1	0	0	0	0	1	0	0	0	0	1	0
979	1	0	0	1	0	1	0	0	0	0	0	0	0	0	0	0	0	0	5.00	2.00	5.00	2.00	10	10	10	1	3	0	0	2	16	0	0	2	1	3	2	1	0	0	0	0	0	1	0	0	1	0	0
980	1	0	0	1	0	1	0	0	0	0	0	0	0	0	0	0	0	0	5.00	2.00	5.00	2.00	10	10	10	1	3	0	0	2	16	0	0	2	1	3	2	1	0	0	0	0	0	1	0	0	1	0	0
981	0	0	0	0	0	0	0	0	0	0	0	0	0	0	0	0	1	0	2.00	2.00	5.00	2.00	10	2	8	2	0	1	0	2	16	0	0	2	2		2	0	1	0	0	0	0	0	1	0	1	0	0
982	0	0	0	0	0	0	1	1	0	0	0	0	0	0	0	0	0	0	2.00	10.00	2.00	10.00	10	1	10	2	2	0	0	2	16	0	0	2	2	3	3	0	1	0	0	0	0	1	0	0	0	1	0
983	0	0	0	0	0	0	0	0	0	0	0	0	0	0	0	0	0	0	6.00	6.00	6.00	6.00	10	3	10	3	0	0	0	2	16	0	0	2	2	1	1	0	1	0	0	1	0	0	0	1	0	0	0
984	0	0	0	0	1	0	1	1	0	1	0	0	0	1	0	0	1	0	7.00	3.00	5.00	6.00	10	1	6	4	3	3	0	2	16	0	1	2	1	2	2	1	0	0	0	0	1	0	0	0	1	0	0
985	0	0	0	0	1	0	1	1	0	1	0	0	0	1	0	0	1	0	7.00	3.00	5.00	6.00	10	1	6	4	3	3	0	2	16	0	1	2	1	2	2	1	0	0	0	0	1	0	0	0	1	0	0
986	0	0	0	0	0	0	0	0	0	0	0	0	0	0	0	0	0	0	1.00	2.00	1.00	5.00	10	1	5	5	0	0	0	2	16	0	0	2	1	2	2	1	0	0	0	0	1	0	0	0	1	0	0
987	1	0	0	0	1	0	0	0	0	0	0	0	0	0	0	0	1	0	7.00	8.00	5.00	9.00	10	5	5	5	2	1	0	2	16	0	1	1		3	3	0	0	0	1	0	0	1	0	0	0	1	0
988	0	0	0	0	0	0	0	0	0	0	0	0	0	0	0	0	0	0	6.00	7.00	5.00	8.00	10	7	10	8	0	0	0	2	16	0	0	2	2	3	3	0	1	0	0	0	0	1	0	0	0	1	0
989	0	0	0	0	0	0	0	0	0	1	0	0	0	0	0	0	0	0	6.00	3.00	4.00	8.00	10	1	1	10	0	1	0	2	15	0	0	2	1	2	2	1	0	0	0	0	1	0	0	0	1	0	0
990	1	1	1	0	0	0	0	1	0	1	0	0	0	0	0	0	0	0	10.00	1.00	10.00	1.00	10	10	10	10	4	1	0	2	16	0	0	2	2	2	2	0	1	0	0	0	1	0	0	0	1	0	0
991	0	0	0	0	0	0	0	0	0	0	0	0	0	0	0	0	0	0	3.00	1.00	5.00	5.00	10	10	10	10	0	0	0	2	15	0	1	2	3	3	2	0	0	1	0	0	0	1	0	0	1	0	0
992	1	0	0	0	0	0	0	0	0	0	0	0	0	0	0	0	0	0	6.00	10.00	6.00	5.00	10	10	10	10	1	0	0	2	15	0	0	2	3	1	2	0	0	1	0	1	0	0	0	0	1	0	0
993	0	1	1	1	1	1	0	1	0	0	0	0	0	0	0	0	1	0	8.00	2.00	6.00	4.00	10	1	10	1	6	1	1	2	15	0	0	2		2	2	0	0	0	1	0	1	0	0	0	1	0	0
994	1	0	1	1	1	1	0	0	0	0	0	0	0	0	0	0	0	0	10.00	1.00	10.00	1.00	10	10	10	10	5	0	1	2	6	0	1	1	1		3	1	0	0	0	0	0	0	1	0	0	1	0
995	1	0	1	0	1	0	0	1	0	1	1	1	1	1	1	1	1	1	5.00	1.00	5.00	1.00	10	1	8	1	4	8	0	4	15	0	0	2	3	3		0	0	1	0	0	0	1	0	0	0	0	1
996	0	0	0	0	0	1	1	1	0	0	1	0	1	1	1	0	1	0	10.00	1.00	10.00	1.00	10	10	8	1	3	5	0	4	15	0	0	1	1	2	2	1	0	0	0	0	1	0	0	0	1	0	0
997	0	0	0	1	0	0	1	1	1	1	1	1	1	1	1	1	1	1	3.00	4.00	4.00	4.00	10	1	10	1	4	8	0	4	16	0	0	1	3	2	3	0	0	1	0	0	1	0	0	0	0	1	0
998	1	0	0	0	0	1	0	0	0	1	1	1	1	1	1	1	1	1	6.00	1.00	5.00	4.00	10	1	10	1	2	8	0	4	16	0	0	2	3	3	3	0	0	1	0	0	0	1	0	0	0	1	0
999	0	0	0	0	0	0	0	1	0	1	1	1	0	1	1	0	1	0	3.00	6.00	3.00	5.00	10	1	10	1	1	6	0	4	16	0	0	2	2	3	3	0	1	0	0	0	0	1	0	0	0	1	0
1000	0	0	0	1	0	1	0	0	0	1	1	1	1	1	1	1	1	1	5.00	5.00	5.00	5.00	10	1	10	1	2	8	0	4	15	0	0	2	1	1	1	1	0	0	0	1	0	0	0	1	0	0	0
1001	0	0	0	0	0	0	1	1	0	1	1	1	1	1	1	1	1	0	5.00	5.00	5.00	5.00	10	1	10	1	2	7	0	4	15	0	0	2		2	2	0	0	0	1	0	1	0	0	0	1	0	0
1002	0	0	0	0	0	0	0	1	0	1	1	1	1	1	1	1	1	1	3.00	4.00	1.00	6.00	10	1	10	1	1	8	0	4	15	0	0	2	2	3	1	0	1	0	0	0	0	1	0	1	0	0	0
1003	0	0	0	1	0	1	0	1	0	0	0	1	1	1	1	1	1	0	8.00	2.00	9.00	3.00	10	3	10	3	3	5	0	4	16	0	0	2	1	1	1	1	0	0	0	1	0	0	0	1	0	0	0
1004	0	0	1	0	0	0	0	1	0	1	1	1	0	1	1	0	1	0	5.00	5.00	3.00	8.00	10	1	5	8	2	6	0	4	18	0	0	2	2	2	2	0	1	0	0	0	1	0	0	0	1	0	0
1005	0	0	0	0	0	0	0	1	0	1	1	1	1	1	1	1	1	1	7.00	2.00	5.00	5.00	10	10	10	10	1	8	0	4	16	0	0	2	2	3	3	0	1	0	0	0	0	1	0	0	0	1	0
1006	0	0	1	0	0	1	0	1	0	1	1	1	1	1	1	1	1	1	5.00	5.00	5.00	5.00	10	10	10	10	3	8	0	4	16	0	0	2	1	3	3	1	0	0	0	0	0	1	0	0	0	1	0
1007	1	1	1	1	0	1	0	1	0	1	1	1	1	1	1	0	1	0	7.00	3.00	8.00	2.00	10	1	10	1	6	7	1	4	15	0	0	2	2	2	2	0	1	0	0	0	1	0	0	0	1	0	0
1008	1	1	0	1	0	1	1	0	0	1	1	1	0	1	1	0	1	0	6.00	5.00	4.00	6.00	10	1	10	1	5	6	1	4	15	0	1	2	2	3	3	0	1	0	0	0	0	1	0	0	0	1	0
1009	1	0	0	1	1	1	1	0	0	1	1	1	0	1	1	1	0	1	10.00	7.00	10.00	5.00	10	5	10	1	5	6	1	4	16	0	0	2	2	3	3	0	1	0	0	0	0	1	0	0	0	1	0
1010	1	1	1	1	1	1	0	1	0	1	1	1	1	1	1	0	1	0	3.00	6.00	5.00	5.00	10	4	8	4	7	7	1	4	15	0	1	2	1	1	3	1	0	0	0	1	0	0	0	0	0	1	0
1011	1	1	1	0	1	1	0	0	0	1	1	1	1	1	1	0	0	0	8.00	5.00	6.00	7.00	10	5	8	5	5	6	1	4	16	0	0	2	2	3	3	0	1	0	0	0	0	1	0	0	0	1	0
1012	1	1	1	0	1	1	1	1	1	1	1	1	0	1	1	1	0	1	4.00	5.00	2.00	9.00	10	10	1	10	8	6	1	4	16	0	0	1	1	1	1	1	0	0	0	1	0	0	0	1	0	0	0
1013	1	1	1	0	1	1	1	1	1	1	1	1	0	1	1	1	0	1	4.00	5.00	2.00	9.00	10	10	1	10	8	6	1	4	16	0	0	1	1	1	1	1	0	0	0	1	0	0	0	1	0	0	0
1014	1	1	1	1	1	1	1	1	1	1	1	1	1	1	1	1	1	1	6.00	3.00	10.00	6.00	10	10	10	10	9	8	1	4	16	0	1	2	1	1	1	1	0	0	0	1	0	0	0	1	0	0	0
1015	0	0	0	0	0	0	0	1	0	0	0	0	0	0	0	0	0	0	10.00	1.00	8.00	1.00	10	1	10	1	1	0	0	2	16	1	0	1	3	3	3	0	0	1	0	0	0	1	0	0	0	1	0
1016	1	0	0	0	0	0	0	0	0	0	0	0	0	0	0	0	0	0	10.00	1.00	8.00	3.00	10	1	9	1	1	0	0	2	16	1	0	2	1	1	1	1	0	0	0	1	0	0	0	1	0	0	0
1017	1	0	0	0	0	0	0	1	1	1	1	0	0	0	1	0	1	0	10.00	2.00	8.00	3.00	10	1	10	1	3	4	0	2	15	1	0	2	2	2	1	0	1	0	0	0	1	0	0	1	0	0	0
1018	1	1	0	1	0	0	0	1	0	1	0	0	0	0	0	0	1	0	7.00	5.00	6.00	5.00	10	1	10	1	4	2	0	2	15	1	0	2	2	3	3	0	1	0	0	0	0	1	0	0	0	1	0
1019	0	0	0	0	0	0	0	0	0	0	0	0	0	0	0	0	0	0	1.00	3.00	4.00	8.00	10	1	10	1	0	0	0	2	15	1	0	2	3	1	1	0	0	1	0	1	0	0	0	1	0	0	0
1020	0	0	1	0	0	1	0	1	0	0	0	0	0	0	0	0	1	0	10.00	3.00	9.00	2.00	10	5	6	2	3	1	0	2	16	1	0	2	3	2	1	0	0	1	0	0	1	0	0	1	0	0	0
1021	1	0	0	0	0	0	0	1	0	1	0	0	0	0	0	0	1	0	8.00	1.00	7.00	3.00	10	1	9	2	2	2	0	2	16	1	0	2	2	2	2	0	1	0	0	0	1	0	0	0	1	0	0
1022	1	1	1	0	0	0	1	0	0	1	1	1	0	0	1	0	0	0	5.00	5.00	2.00	9.00	10	1	10	2	4	4	0	2	16	1	0	1	1	3	2	1	0	0	0	0	0	1	0	0	1	0	0
1023	1	1	1	0	0	0	0	1	0	1	1	0	0	0	1	0	1	0	8.00	2.00	7.00	2.00	10	3	10	3	4	4	0	2	15	1	0	2	3	2	3	0	0	1	0	0	1	0	0	0	0	1	0
1024	1	0	0	0	0	0	0	1	1	1	0	0	0	0	1	0	1	0	2.00	8.00	2.00	9.00	10	5	8	5	3	3	0	2	15	1	0	1	3	2	3	0	0	1	0	0	1	0	0	0	0	1	0
1025	1	0	0	0	0	0	0	1	0	0	0	0	0	0	0	0	0	0	10.00	8.00	9.00	9.00	10	5	8	6	2	0	0	2	16	1	0	2		2	2	0	0	0	1	0	1	0	0	0	1	0	0
1026	0	0	0	0	0	0	0	0	0	0	0	0	0	0	0	0	0	0	1.00	1.00	1.00	1.00	10	10	1	10	0	0	0	2	15	1	0	2	2	3	3	0	1	0	0	0	0	1	0	0	0	1	0
1027	1	0	1	1	0	1	0	1	0	0	1	1	1	0	1	0	0	0	10.00	1.00	7.00	8.00	10	1	10	1	5	4	1	2	15	1	0	2	2	3	2	0	1	0	0	0	0	1	0	0	1	0	0
1028	0	0	0	0	0	0	0	0	0	1	1	1	1	1	1	1	1	1	3.00	1.00	3.00	1.00	10	1	10	1	0	8	0	4	16	1	0	2		3	3	0	0	0	1	0	0	1	0	0	0	1	0
1029	1	1	0	0	0	0	0	0	0	1	0	1	1	0	0	0	1	1	10.00	1.00	10.00	10.00	10	1	10	1	2	5	0	4	16	1	0	2	3	3	3	0	0	1	0	0	0	1	0	0	0	1	0
1030	1	1	1	1	0	1	1	1	0	1	1	1	1	1	1	1	1	0	7.00	3.00	8.00	2.00	10	1	5	5	7	7	1	4	15	1	0	2		3	3	0	0	0	1	0	0	1	0	0	0	1	0
1031	1	1	1	1	0	1	0	0	0	1	0	1	1	0	1	1	1	0	7.00	10.00	5.00	10.00	10	1	5	5	5	5	1	4	16	1	0	2	1	3	3	1	0	0	0	0	0	1	0	0	0	1	0
1032	1	1	1	1	0	1	0	0	0	1	0	1	1	0	1	1	1	0	7.00	10.00	5.00	10.00	10	1	5	5	5	5	1	4	16	1	0	2	1	3	3	1	0	0	0	0	0	1	0	0	0	1	0
